# Supplementary material for: Corytophanids Replaced the Pleurodont XY System with a New Pair of XY Chromosomes
Source: Genome Biol Evol. 2019 Sep 6;11(9):2666–77. doi: 10.1093/gbe/evz196 (PMC6761961; doi:10.1093/gbe/evz196)
Supplement: evz196_Supplementary_Data [file evz196_supplementary_data.xlsx]

## Sheet: Supplementary Table 1
Supplementary Table 1. Genomic scaffolds of the pleurodont X chromosome, and the corytophanid X and Y chromosomes
Pleurodont X chromosome						Corytophanid X chromosome								Corytophanid Y chromosome
Scaffold ID	Chromosome in A. carolinensis	length	gene in A. carolinensis			Scaffold ID	Chromosome in A. carolinensis	Chromosome in chicken	length	gene in chicken				Scaffold ID	Y gene	length
scaffold348881	LGb (chr. X)	11194	gene:ENSACAG00000015762.3_chromosome:AnoCar2.0:LGb (chr. X):2057694:2069277:1			scaffold15766	GL343502.1	17	11613					C45250524	AK1Y	219
scaffold672832	LGb (chr. X)	9391	gene:ENSACAG00000016106.3_chromosome:AnoCar2.0:LGb (chr. X):2169271:2203673:-1			scaffold746016	GL343494.1	17	9102	gene:ENSGALG00000039990.2_chromosome:GRCg6a:17:3013995:3080597:-1				C48448995	AK1Y	1022
scaffold250385	LGb (chr. X)	8822	gene:ENSACAG00000015296.3_chromosome:AnoCar2.0:LGb (chr. X):1759453:1768496:-1			scaffold288788	GL343888.1	17	8000	gene:ENSGALG00000036894.2_chromosome:GRCg6a:17:781741:814817:-1				scaffold113972	AK1Y	365
scaffold319588	LGb (chr. X)	8032				C49319727	GL343502.1	17	7878	gene:ENSGALG00000000906.5_chromosome:GRCg6a:17:10574805:10660252:1				C44036577	CAC1BY	147
scaffold160460	LGb (chr. X)	7656	gene:ENSACAG00000015441.3_chromosome:AnoCar2.0:LGb (chr. X):1835711:1859967:1			C49319627	GL344579.1	17	7084	gene:ENSGALG00000004719.6_chromosome:GRCg6a:17:5511446:5557476:1				C47333312	CAC1BY	537
scaffold302807	LGb (chr. X)	7354	gene:ENSACAG00000016016.3_chromosome:AnoCar2.0:LGb (chr. X):2143169:2147644:1			C49319615	GL343220.1	17	7028					scaffold363825	CAC1BY	654
scaffold746329	LGb (chr. X)	6047	gene:ENSACAG00000015441.3_chromosome:AnoCar2.0:LGb (chr. X):1835711:1859967:1			scaffold60244	GL344086.1	17	6893					scaffold511900	CAC1BY	962
scaffold144864	LGb (chr. X)	6044				scaffold742357	GL343220.1	17	6863					C43675288	CAMSAP1Y_isoform1	134
scaffold28391	LGb (chr. X)	5719				scaffold661988	GL343405.1	17	6857	gene:ENSGALG00000000972.7_chromosome:GRCg6a:17:10026746:10122065:1				C45020540	CAMSAP1Y_isoform1	201
scaffold147839	LGb (chr. X)	5690				scaffold61350	GL343398.1	17	6409					C46721573	CAMSAP1Y_isoform1	400
scaffold8236	LGb (chr. X)	5637	gene:ENSACAG00000014866.3_chromosome:AnoCar2.0:LGb (chr. X):1418065:1575711:1			scaffold684700	GL343448.1	17	6282					C46926058	CAMSAP1Y_isoform1	440
scaffold287487	LGb (chr. X)	5574	gene:ENSACAG00000016724.3_chromosome:AnoCar2.0:LGb (chr. X):2832962:2920266:1			scaffold702735	GL343541.1	17	6263					C47488602	CAMSAP1Y_isoform1	581
scaffold403990	LGb (chr. X)	5427				scaffold484118	GL343398.1	17	6192	gene:ENSGALG00000048936.1_chromosome:GRCg6a:17:4897235:4932479:-1				C47925509	CAMSAP1Y_isoform1	736
scaffold520293	LGb (chr. X)	5405	gene:ENSACAG00000022072.1_chromosome:AnoCar2.0:LGb (chr. X):2266525:2275583:1			scaffold18026	GL343937.1	17	6167					scaffold352823	CAMSAP1Y_isoform1	1188
scaffold505130	LGb (chr. X)	5330	gene:ENSACAG00000016106.3_chromosome:AnoCar2.0:LGb (chr. X):2169271:2203673:-1			scaffold648763	GL344112.1	17	6144					C43384539	CAMSAP1Y_isoform2	125
scaffold528365	LGb (chr. X)	5263				scaffold699085	GL343220.1	17	6094					scaffold208502	CAMSAP1Y_isoform3	1169
scaffold176777	LGb (chr. X)	5189	gene:ENSACAG00000015551.3_chromosome:AnoCar2.0:LGb (chr. X):1869884:1870888:1			scaffold175193	GL343220.1	17	6007					scaffold367038	CAMSAP1Y_isoform3	1328
scaffold714641	LGb (chr. X)	5100	gene:ENSACAG00000015093.2_chromosome:AnoCar2.0:LGb (chr. X):1647252:1660381:1			scaffold153697	GL343220.1	17	5907					C41601307	CCDC183Y	100
scaffold652091	LGb (chr. X)	5098	gene:ENSACAG00000015296.3_chromosome:AnoCar2.0:LGb (chr. X):1759453:1768496:-1			scaffold718724	GL343763.1	17	5848	gene:ENSGALG00000004881.6_chromosome:GRCg6a:17:5366372:5384652:1				C43129455	CCDC183Y	118
scaffold119979	LGb (chr. X)	5089	gene:ENSACAG00000016422.2_chromosome:AnoCar2.0:LGb (chr. X):2290688:2295074:-1			C49319029	GL343220.1	17	5799					C44876346	CCDC183Y	191
scaffold322889	LGb (chr. X)	5031	gene:ENSACAG00000015788.3_chromosome:AnoCar2.0:LGb (chr. X):2079168:2118677:-1			scaffold602036	GL343220.1	17	5722					C45929725	CCDC183Y	285
scaffold248757	LGb (chr. X)	4943				scaffold455185	GL343220.1	17	5676					C46162431	CCDC183Y	314
scaffold667286	LGb (chr. X)	4915	gene:ENSACAG00000015441.3_chromosome:AnoCar2.0:LGb (chr. X):1835711:1859967:1			scaffold746239	GL343625.1	17	5633	gene:ENSGALG00000008532.6_chromosome:GRCg6a:17:2266795:2277932:1				scaffold419539	CCDC183Y	882
scaffold106142	LGb (chr. X)	4911	gene:ENSACAG00000014310.2_chromosome:AnoCar2.0:LGb (chr. X):289226:467363:1			scaffold62064	GL344062.1	17	5601					scaffold528713	CCDC183Y	874
scaffold549070	LGb (chr. X)	4861	gene:ENSACAG00000015611.3_chromosome:AnoCar2.0:LGb (chr. X):1909930:2010003:1			scaffold344689	GL343398.1	17	5580					scaffold544157	CCDC183Y	1188
scaffold60620	LGb (chr. X)	4821				scaffold163668	GL343220.1	17	5534					C43982907	EHMT1Y	145
scaffold64073	LGb (chr. X)	4782				scaffold285189	GL343220.1	17	5493					C45653420	EHMT1Y	255
scaffold505006	LGb (chr. X)	4748	gene:ENSACAG00000014310.2_chromosome:AnoCar2.0:LGb (chr. X):289226:467363:1			C49318669	GL343448.1	17	5482					C46283422	EHMT1Y	330
scaffold293736	LGb (chr. X)	4740	gene:ENSACAG00000015099.3_chromosome:AnoCar2.0:LGb (chr. X):1658933:1699986:-1			scaffold679307	GL343220.1	17	5443					C47278804	EHMT1Y	522
scaffold737427	LGb (chr. X)	4718				scaffold136444	GL345096.1	17	5426	gene:ENSGALG00000042460.3_chromosome:GRCg6a:17:5264945:5268508:-1				C48113554	EHMT1Y	822
scaffold547754	LGb (chr. X)	4669				scaffold675108	GL343405.1	17	5425					scaffold166607	EHMT1Y	1099
scaffold186812	LGb (chr. X)	4582				scaffold710255	GL343751.1	17	5404	gene:ENSGALG00000001225.6_chromosome:GRCg6a:17:9117855:9177510:1				scaffold318852	EHMT1Y	957
scaffold730886	LGb (chr. X)	4580	gene:ENSACAG00000015611.3_chromosome:AnoCar2.0:LGb (chr. X):1909930:2010003:1			scaffold696563	GL343450.1	17	5395					scaffold350248	EHMT1Y	1287
scaffold434616	LGb (chr. X)	4474				scaffold572089	GL343448.1	17	5372					scaffold362314	EHMT1Y	1964
scaffold51301	LGb (chr. X)	4472				scaffold456738	GL343541.1	17	5361					scaffold387955	EHMT1Y	520
C49315543	LGb (chr. X)	4467				scaffold734552	GL344112.1	17	5359	gene:ENSGALG00000001157.7_chromosome:GRCg6a:17:9322360:9497521:-1				scaffold592557	EHMT1Y	571
scaffold569302	LGb (chr. X)	4437	gene:ENSACAG00000016492.2_chromosome:AnoCar2.0:LGb (chr. X):2396371:2410832:-1			scaffold745302	GL343763.1	17	5311	gene:ENSGALG00000004881.6_chromosome:GRCg6a:17:5366372:5385378:1				scaffold668028	EHMT1Y	2422
scaffold421464	LGb (chr. X)	4412				C49318417	GL343937.1	17	5306					C40721119	GOLGA2Y	100
scaffold572408	LGb (chr. X)	4411	gene:ENSACAG00000016724.3_chromosome:AnoCar2.0:LGb (chr. X):2832962:2920266:1			C49318315	GL344602.1	17	5257					C42202748	GOLGA2Y	101
C49315071	LGb (chr. X)	4388	gene:ENSACAG00000015223.3_chromosome:AnoCar2.0:LGb (chr. X):1738215:1747410:-1			scaffold745479	GL343956.1	17	5232					C44076501	GOLGA2Y	149
scaffold435324	LGb (chr. X)	4324	gene:ENSACAG00000015788.3_chromosome:AnoCar2.0:LGb (chr. X):2079168:2118677:-1			scaffold132901	GL343405.1	17	5227					C45517737	GOLGA2Y	242
C49314443	LGb (chr. X)	4295	gene:ENSACAG00000014379.3_chromosome:AnoCar2.0:LGb (chr. X):526496:556913:1			scaffold115840	GL343999.1	17	5197	gene:ENSGALG00000026179.4_chromosome:GRCg6a:17:7291241:7301422:-1				C46893902	GOLGA2Y	433
scaffold157332	LGb (chr. X)	4231				scaffold55132	GL343535.1	17	5170					C48696188	GOLGA2Y	1241
scaffold271193	LGb (chr. X)	4217				scaffold105507	GL343541.1	17	5157	gene:ENSGALG00000007038.5_chromosome:GRCg6a:17:3593496:3854597:-1				scaffold164931	GOLGA2Y	921
C49313517	LGb (chr. X)	4172	gene:ENSACAG00000014440.3_chromosome:AnoCar2.0:LGb (chr. X):983503:1243996:-1			scaffold230987	GL344213.1	17	5135					C36547832	HSPA5Y	100
scaffold129641	LGb (chr. X)	4135				C49318017	GL343763.1	17	5132	gene:ENSGALG00000004920.6_chromosome:GRCg6a:17:5358563:5362524:1				C43013757	HSPA5Y	116
scaffold737416	LGb (chr. X)	4122	gene:ENSACAG00000015382.3_chromosome:AnoCar2.0:LGb (chr. X):1771294:1777698:-1			scaffold654283	GL344570.1	17	5099	gene:ENSGALG00000001118.6_chromosome:GRCg6a:17:9627008:9673191:1				C46853151	HSPA5Y	425
scaffold490038	LGb (chr. X)	4110	gene:ENSACAG00000014525.3_chromosome:AnoCar2.0:LGb (chr. X):1270638:1298603:-1			scaffold263796	GL343502.1	17	5088	gene:ENSGALG00000000906.5_chromosome:GRCg6a:17:10579120:10658017:1				C46907852	HSPA5Y	436
scaffold555596	LGb (chr. X)	4102	gene:ENSACAG00000016660.3_chromosome:AnoCar2.0:LGb (chr. X):2718498:2726728:-1			scaffold372336	GL343541.1	17	5084					C44745242	MEGF9Y	183
scaffold616125	LGb (chr. X)	4034				scaffold397014	GL343502.1	17	5074					C44836831	MEGF9Y	188
C49312129	LGb (chr. X)	4026				scaffold319796	GL344086.1	17	5067	gene:ENSGALG00000008844.7_chromosome:GRCg6a:17:1846199:1870295:-1				C45880686	MEGF9Y	280
scaffold10939	LGb (chr. X)	4021	gene:ENSACAG00000014525.3_chromosome:AnoCar2.0:LGb (chr. X):1270638:1298603:-1			C49317797	GL343751.1	17	5034					scaffold291027	MEGF9Y	357
scaffold170702	LGb (chr. X)	4014				scaffold732505	GL343220.1	17	4924					C42443137	Mobile	105
scaffold613066	LGb (chr. X)	3964				scaffold214453	GL343220.1	17	4917					C43795527	Mobile	138
C49311305	LGb (chr. X)	3958	gene:ENSACAG00000016106.3_chromosome:AnoCar2.0:LGb (chr. X):2169271:2203673:-1			scaffold707742	GL343541.1	17	4890					C41305515	NIBANY[FAM129B]_isoform1	100
scaffold88666	LGb (chr. X)	3938				scaffold469928	GL343450.1	17	4872					C45780810	NIBANY[FAM129B]_isoform1	269
scaffold30923	LGb (chr. X)	3931	gene:ENSACAG00000016492.2_chromosome:AnoCar2.0:LGb (chr. X):2396371:2410832:-1			C49317287	GL343888.1	17	4861	gene:ENSGALG00000038003.2_chromosome:GRCg6a:17:913858:917057:1				C48780610	NIBANY[FAM129B]_isoform1	1344
C49310729	LGb (chr. X)	3908	gene:ENSACAG00000014433.3_chromosome:AnoCar2.0:LGb (chr. X):570551:726430:-1			scaffold640587	GL344072.1	17	4849					C37143010	NIBANY[FAM129B]_isoform2	100
scaffold690320	LGb (chr. X)	3849				scaffold390329	GL343541.1	17	4841					C37959962	NIBANY[FAM129B]_isoform2	100
scaffold282837	LGb (chr. X)	3842	gene:ENSACAG00000016597.3_chromosome:AnoCar2.0:LGb (chr. X):2553509:2665942:-1			scaffold355091	GL343220.1	17	4825					C42652104	NIBANY[FAM129B]_isoform2	108
scaffold217861	LGb (chr. X)	3816				C49317099	GL343763.1	17	4806					C44112469	NIBANY[FAM129B]_isoform2	150
scaffold645434	LGb (chr. X)	3755	gene:ENSACAG00000015223.3_chromosome:AnoCar2.0:LGb (chr. X):1738215:1747410:-1			scaffold657487	GL343625.1	17	4799	gene:ENSGALG00000001645.7_chromosome:GRCg6a:17:8511817:8538039:-1				C44159941	NIBANY[FAM129B]_isoform2	152
scaffold317752	LGb (chr. X)	3732				scaffold371223	AAWZ02037538	17	4794					C44723149	NIBANY[FAM129B]_isoform2	181
scaffold260516	LGb (chr. X)	3731	gene:ENSACAG00000015091.3_chromosome:AnoCar2.0:LGb (chr. X):1595171:1602861:-1			C49317051	GL344194.1	17	4794	gene:ENSGALG00000001025.6_chromosome:GRCg6a:17:9863064:9876915:1				C47119268	NIBANY[FAM129B]_isoform2	482
scaffold263584	LGb (chr. X)	3718	gene:ENSACAG00000014866.3_chromosome:AnoCar2.0:LGb (chr. X):1418065:1575711:1			C49317045	GL343448.1	17	4793					scaffold267097	NIBANY[FAM129B]_isoform2	1154
scaffold647928	LGb (chr. X)	3701	gene:ENSACAG00000016597.3_chromosome:AnoCar2.0:LGb (chr. X):2553509:2665942:-1			C49317025	GL343763.1	17	4789	gene:ENSGALG00000004881.6_chromosome:GRCg6a:17:5366372:5384652:1				scaffold470335	NIBANY[FAM129B]_isoform2	682
scaffold694638	LGb (chr. X)	3692				scaffold160121	GL343405.1	17	4767					C37146022	RAB14Y	100
scaffold507291	LGb (chr. X)	3687				scaffold684096	AAWZ02039217	17	4733	gene:ENSGALG00000008750.6_chromosome:GRCg6a:17:1942496:1950158:1				C42291969	RAB14Y	102
scaffold139499	LGb (chr. X)	3664	gene:ENSACAG00000014525.3_chromosome:AnoCar2.0:LGb (chr. X):1270638:1298603:-1			scaffold26768	GL343448.1	17	4731					C44145426	RAB14Y	152
scaffold257884	LGb (chr. X)	3664				scaffold741348	GL344616.1	17	4722	gene:ENSGALG00000007079.5_chromosome:GRCg6a:17:3365148:3582266:1				C44237080	RAB14Y	156
scaffold260975	LGb (chr. X)	3662	gene:ENSACAG00000016218.3_chromosome:AnoCar2.0:LGb (chr. X):2227290:2264948:-1			C49316719	GL344184.1	17	4711	gene:ENSGALG00000005036.7_chromosome:GRCg6a:17:5276316:5295621:1				C44741682	RAB14Y	183
scaffold153169	LGb (chr. X)	3649	gene:ENSACAG00000015762.3_chromosome:AnoCar2.0:LGb (chr. X):2057694:2069277:1			scaffold185469	GL344637.1	17	4706	gene:ENSGALG00000001037.6_chromosome:GRCg6a:17:9826144:9857169:1				C45402977	RAB14Y	232
scaffold323444	LGb (chr. X)	3643	gene:ENSACAG00000014440.3_chromosome:AnoCar2.0:LGb (chr. X):983503:1243996:-1			scaffold46862	GL343405.1	17	4673					C45713376	RAB14Y	261
scaffold147880	LGb (chr. X)	3632				scaffold233643	GL343751.1	17	4661	gene:ENSGALG00000001225.6_chromosome:GRCg6a:17:9117855:9177510:1				scaffold126845	RAB14Y	578
scaffold613200	LGb (chr. X)	3605	gene:ENSACAG00000015406.2_chromosome:AnoCar2.0:LGb (chr. X):1782913:1795965:1			scaffold320096	GL343448.1	17	4660					C42584754	TR1986_c0_g1_i1	107
scaffold651759	LGb (chr. X)	3598				C49316499	GL344112.1	17	4656					C43311805	TR1986_c0_g1_i1	123
scaffold423775	LGb (chr. X)	3596				scaffold736108	GL344038.1	17	4619	gene:ENSGALG00000004719.6_chromosome:GRCg6a:17:5511446:5557476:1				scaffold229307	TR1986_c0_g1_i1	634
scaffold249708	LGb (chr. X)	3572				scaffold15771	GL343450.1	17	4616					scaffold278060	TR1986_c0_g1_i1	1706
scaffold169146	LGb (chr. X)	3557	gene:ENSACAG00000016526.3_chromosome:AnoCar2.0:LGb (chr. X):2413952:2463375:-1			scaffold16362	GL343220.1	17	4615					C43862967	TR45065_c0_g1_i1	140
scaffold710389	LGb (chr. X)	3544	gene:ENSACAG00000014219.3_chromosome:AnoCar2.0:LGb (chr. X):84719:143160:1			scaffold723666	AAWZ02038609	17	4606	gene:ENSGALG00000001094.5_chromosome:GRCg6a:17:9704130:9726809:1				C48567546	TR49545_c0_g1_i1	1116
scaffold421494	LGb (chr. X)	3527				scaffold655124	GL343398.1	17	4597					scaffold496547	TR49545_c0_g1_i1	851
scaffold30943	LGb (chr. X)	3520	gene:ENSACAG00000015441.3_chromosome:AnoCar2.0:LGb (chr. X):1835711:1859967:1			scaffold682218	GL343541.1	17	4590	gene:ENSGALG00000007038.5_chromosome:GRCg6a:17:3593160:3676027:-1				scaffold528845	TR49545_c0_g1_i1	1829
scaffold2913	LGb (chr. X)	3508				scaffold637981	GL343450.1	17	4581					C42179408	TR61126_c0_g1_i1	101
scaffold103894	LGb (chr. X)	3502				C49316109	GL343625.1	17	4576	gene:ENSGALG00000001692.6_chromosome:GRCg6a:17:8478459:8506069:1				C43603692	TR61126_c0_g1_i1	132
scaffold687962	LGb (chr. X)	3499				scaffold75126	GL343625.1	17	4568					C44350326	TR61126_c0_g1_i1	161
scaffold690299	LGb (chr. X)	3485	gene:ENSACAG00000015093.2_chromosome:AnoCar2.0:LGb (chr. X):1647252:1660381:1			scaffold15929	GL343220.1	17	4513					C48425833	TR61126_c0_g1_i1	1005
scaffold364208	LGb (chr. X)	3471				scaffold193881	GL344579.1	17	4509	gene:ENSGALG00000004702.6_chromosome:GRCg6a:17:5557660:5565731:-1				scaffold170736	TR61126_c0_g1_i1	1473
scaffold253183	LGb (chr. X)	3426	gene:ENSACAG00000015406.2_chromosome:AnoCar2.0:LGb (chr. X):1782913:1795965:1			C49315493	AAWZ02035066	17	4458					C44369636	TR66341_c0_g1_i1	162
C49301799	LGb (chr. X)	3425				scaffold335299	GL343623.1	17	4423					scaffold125492	TR66341_c0_g1_i1	882
scaffold462142	LGb (chr. X)	3415	gene:ENSACAG00000015099.3_chromosome:AnoCar2.0:LGb (chr. X):1658933:1699986:-1			scaffold27543	GL343220.1	17	4415					C42534792	TR67976_c0_g1_i1	106
scaffold410873	LGb (chr. X)	3399				C49315165	GL343405.1	17	4401					C42760526	TR67976_c0_g1_i1	111
C49300441	LGb (chr. X)	3376	gene:ENSACAG00000014093.3_chromosome:AnoCar2.0:LGb (chr. X):3410:22481:1			scaffold721189	GL343601.1	17	4382	gene:ENSGALG00000000972.7_chromosome:GRCg6a:17:10026746:10122065:1				C43577132	TR67976_c0_g1_i1	131
scaffold199158	LGb (chr. X)	3375				scaffold597816	GL343448.1	17	4366					C44102421	TR67976_c0_g1_i1	150
scaffold104113	LGb (chr. X)	3371				scaffold447206	GL343450.1	17	4364					C44287161	TR67976_c0_g1_i1	158
scaffold51727	LGb (chr. X)	3366				C49314869	GL343541.1	17	4359					C44991256	TR67976_c0_g1_i1	199
scaffold441045	LGb (chr. X)	3354				C49314815	GL343937.1	17	4352					C46181887	TR67976_c0_g1_i1	317
C49299775	LGb (chr. X)	3351	gene:ENSACAG00000015611.3_chromosome:AnoCar2.0:LGb (chr. X):1909930:2010003:1			scaffold477665	GL343220.1	17	4310					C47053310	TR67976_c0_g1_i1	467
scaffold640341	LGb (chr. X)	3341				scaffold179420	GL343220.1	17	4304					scaffold374494	TR67976_c0_g1_i1	825
scaffold650891	LGb (chr. X)	3340	gene:ENSACAG00000016526.3_chromosome:AnoCar2.0:LGb (chr. X):2413952:2463375:-1			scaffold530473	GL343220.1	17	4299					scaffold379882	TR67976_c0_g1_i1	430
scaffold746734	LGb (chr. X)	3335	gene:ENSACAG00000015701.3_chromosome:AnoCar2.0:LGb (chr. X):2037808:2053612:1			scaffold167956	GL343220.1	17	4268					scaffold441067	TR67976_c0_g1_i1	610
scaffold47186	LGb (chr. X)	3286				scaffold633077	GL343541.1	17	4237					scaffold478291	TR67976_c0_g1_i1	450
C49297071	LGb (chr. X)	3262	gene:ENSACAG00000016597.3_chromosome:AnoCar2.0:LGb (chr. X):2553509:2665942:-1			scaffold744230	GL344570.1	17	4224	gene:ENSGALG00000001118.6_chromosome:GRCg6a:17:9627008:9673191:1				scaffold599810	TR67976_c0_g1_i1	1175
scaffold328415	LGb (chr. X)	3251				scaffold505641	GL343450.1	17	4213					C42823710	TR78745_c0_g1_i1	112
scaffold730956	LGb (chr. X)	3249	gene:ENSACAG00000015611.3_chromosome:AnoCar2.0:LGb (chr. X):1909930:2010003:1			C49313819	GL343541.1	17	4213					C44497281	TR78745_c0_g1_i1	169
C49296193	LGb (chr. X)	3235				scaffold731987	GL343763.1	17	4212	gene:ENSGALG00000004852.6_chromosome:GRCg6a:17:5387537:5447145:-1				C44706527	TR78745_c0_g1_i1	180
scaffold234333	LGb (chr. X)	3208				scaffold563771	GL344973.1	17	4188	gene:ENSGALG00000008681.6_chromosome:GRCg6a:17:2092280:2126139:1				C36972780	TR81687_c0_g1_i1	100
C49294219	LGb (chr. X)	3181				scaffold636831	AAWZ02035066	17	4186	gene:ENSGALG00000001513.7_chromosome:GRCg6a:17:8643905:8676088:1				C40130135	TR81687_c0_g1_i1	100
C49294003	LGb (chr. X)	3175	gene:ENSACAG00000016492.2_chromosome:AnoCar2.0:LGb (chr. X):2396371:2410832:-1			C49313591	GL343448.1	17	4180					C42429123	TR81687_c0_g1_i1	105
scaffold746446	LGb (chr. X)	3167				scaffold152802	GL343736.1	17	4178	gene:ENSGALG00000002659.6_chromosome:GRCg6a:17:7495903:7507682:1				C42595864	TR81687_c0_g1_i1	107
scaffold704421	LGb (chr. X)	3157				scaffold499627	GL343450.1	17	4171					C42835379	TR81687_c0_g1_i1	112
scaffold635376	LGb (chr. X)	3137	gene:ENSACAG00000015382.3_chromosome:AnoCar2.0:LGb (chr. X):1771294:1777698:-1			scaffold598569	GL343601.1	17	4160					C43650036	TR81687_c0_g1_i1	133
scaffold381490	LGb (chr. X)	3116				scaffold225564	GL343448.1	17	4144					C45212466	TR81687_c0_g1_i1	215
scaffold738706	LGb (chr. X)	3104	gene:ENSACAG00000016526.3_chromosome:AnoCar2.0:LGb (chr. X):2413952:2463375:-1			C49313123	GL343494.1	17	4127	gene:ENSGALG00000007190.6_chromosome:GRCg6a:17:2874201:2877495:1				C42822312	TR83658_c0_g1_i1	112
scaffold271415	LGb (chr. X)	3102	gene:ENSACAG00000016724.3_chromosome:AnoCar2.0:LGb (chr. X):2832962:2920266:1			scaffold123058	GL343623.1	17	4124					C44091959	TR83658_c0_g1_i1	150
scaffold15066	LGb (chr. X)	3095				scaffold211091	GL343398.1	17	4114					C45155086	UnknownY	211
scaffold687252	LGb (chr. X)	3078	gene:ENSACAG00000015561.3_chromosome:AnoCar2.0:LGb (chr. X):1872621:1877443:-1			scaffold108508	GL343450.1	17	4097					scaffold16791	UnknownY	346
scaffold53805	LGb (chr. X)	3076				scaffold165586	GL343502.1	17	4092	gene:ENSGALG00000000906.5_chromosome:GRCg6a:17:10574805:10660252:1				scaffold583850	UnknownY	1873
scaffold719164	LGb (chr. X)	3075				scaffold187872	GL343812.1	17	4084	gene:ENSGALG00000003683.6_chromosome:GRCg6a:17:6634913:6715908:-1				C42744222	ZBTB34Y_isoform1	110
scaffold173472	LGb (chr. X)	3070				scaffold696743	GL343601.1	17	4073					C43529521	ZBTB34Y_isoform1	129
scaffold2138	LGb (chr. X)	3061	gene:ENSACAG00000016430.3_chromosome:AnoCar2.0:LGb (chr. X):2294739:2310096:1			scaffold331482	GL344973.1	17	4064					C43693322	ZBTB34Y_isoform1	134
scaffold597350	LGb (chr. X)	3043				scaffold175885	GL343220.1	17	4026					C43809145	ZBTB34Y_isoform1	138
scaffold7528	LGb (chr. X)	3036	gene:ENSACAG00000015099.3_chromosome:AnoCar2.0:LGb (chr. X):1658933:1699986:-1			C49312003	GL344112.1	17	4016					C46200233	ZBTB34Y_isoform1	319
scaffold746478	LGb (chr. X)	3028				scaffold665545	GL343220.1	17	3993					scaffold190783	ZBTB34Y_isoform1	502
scaffold219816	LGb (chr. X)	3016	gene:ENSACAG00000014866.3_chromosome:AnoCar2.0:LGb (chr. X):1418065:1575711:1			C49311687	GL343220.1	17	3989					scaffold212817	ZBTB34Y_isoform1	602
scaffold145073	LGb (chr. X)	3015	gene:ENSACAG00000016106.3_chromosome:AnoCar2.0:LGb (chr. X):2169271:2203673:-1			scaffold104988	GL343502.1	17	3965					scaffold677717	ZBTB34Y_isoform1	1010
scaffold302339	LGb (chr. X)	3007				C49311403	GL343448.1	17	3964					C42824840	ZBTB34Y_isoform2	112
scaffold714913	LGb (chr. X)	3006				scaffold507166	GL343448.1	17	3957					C42824842	ZBTB34Y_isoform2	112
scaffold519304	LGb (chr. X)	3005				scaffold441101	GL344086.1	17	3957	gene:ENSGALG00000008857.7_chromosome:GRCg6a:17:1836504:1844590:-1				C43759419	ZBTB34Y_isoform2	137
scaffold112773	LGb (chr. X)	2980				scaffold710538	GL343448.1	17	3956					C45954991	ZBTB34Y_isoform2	288
C49284871	LGb (chr. X)	2963				scaffold168619	GL343220.1	17	3949					C47085526	ZBTB34Y_isoform2	475
scaffold64875	LGb (chr. X)	2962				scaffold48074	GL343220.1	17	3947					scaffold98820	ZBTB34Y_isoform2	375
scaffold106800	LGb (chr. X)	2955				scaffold701201	GL343625.1	17	3947	gene:ENSGALG00000001645.7_chromosome:GRCg6a:17:8511817:8538039:-1				C36020742	ZBTB34Y_isoform3	100
scaffold728644	LGb (chr. X)	2948	gene:ENSACAG00000016449.2_chromosome:AnoCar2.0:LGb (chr. X):2339025:2372226:1			scaffold348419	GL343398.1	17	3938					C37306958	ZBTB34Y_isoform3	100
scaffold176076	LGb (chr. X)	2947				scaffold742810	GL343556.1	17	3932	gene:ENSGALG00000008456.7_chromosome:GRCg6a:17:2470501:2727279:1				C42783288	ZBTB34Y_isoform3	111
scaffold42009	LGb (chr. X)	2942				scaffold342163	GL343541.1	17	3929					C43411742	ZBTB34Y_isoform3	126
scaffold254632	LGb (chr. X)	2920				C49310747	GL343763.1	17	3909	gene:ENSGALG00000004852.6_chromosome:GRCg6a:17:5387537:5447145:-1				C47697036	ZBTB34Y_isoform3	649
scaffold132836	LGb (chr. X)	2919	gene:ENSACAG00000016218.3_chromosome:AnoCar2.0:LGb (chr. X):2227290:2264948:-1			scaffold31168	GL343398.1	17	3906
scaffold315713	LGb (chr. X)	2914	gene:ENSACAG00000015563.3_chromosome:AnoCar2.0:LGb (chr. X):1877079:1903016:1			scaffold207899	GL343405.1	17	3899
scaffold226279	LGb (chr. X)	2913				C49310469	GL343502.1	17	3891	gene:ENSGALG00000023407.3_chromosome:GRCg6a:17:10555811:10564313:1
scaffold427231	LGb (chr. X)	2907	gene:ENSACAG00000016724.3_chromosome:AnoCar2.0:LGb (chr. X):2832962:2920266:1			scaffold104716	GL343450.1	17	3887
scaffold726883	LGb (chr. X)	2898				scaffold486716	GL343405.1	17	3873
scaffold328453	LGb (chr. X)	2895	gene:ENSACAG00000015441.3_chromosome:AnoCar2.0:LGb (chr. X):1835711:1859967:1			scaffold130055	GL344151.1	17	3873	gene:ENSGALG00000037375.2_chromosome:GRCg6a:17:695350:714591:-1
scaffold418545	LGb (chr. X)	2879				scaffold500662	GL343448.1	17	3864
scaffold685716	LGb (chr. X)	2872	gene:ENSACAG00000016724.3_chromosome:AnoCar2.0:LGb (chr. X):2832962:2920266:1			scaffold740645	GL343450.1	17	3863
C49279573	LGb (chr. X)	2865				scaffold730751	GL344343.1	17	3862	gene:ENSGALG00000030263.2_chromosome:GRCg6a:17:944780:997393:-1
scaffold725271	LGb (chr. X)	2847	gene:ENSACAG00000016106.3_chromosome:AnoCar2.0:LGb (chr. X):2169271:2203673:-1			scaffold672757	GL343220.1	17	3847
scaffold14883	LGb (chr. X)	2844	gene:ENSACAG00000014866.3_chromosome:AnoCar2.0:LGb (chr. X):1418065:1575711:1			scaffold45013	GL343601.1	17	3845
scaffold605468	LGb (chr. X)	2830				scaffold185369	GL343398.1	17	3842
scaffold324313	LGb (chr. X)	2828	gene:ENSACAG00000015099.3_chromosome:AnoCar2.0:LGb (chr. X):1658933:1699986:-1			scaffold741358	GL343943.1	17	3831
scaffold278889	LGb (chr. X)	2825				scaffold168025	GL343541.1	17	3825
scaffold730619	LGb (chr. X)	2819				scaffold554313	GL343541.1	17	3808
scaffold359713	LGb (chr. X)	2814				scaffold596199	GL343556.1	17	3790	gene:ENSGALG00000033678.2_chromosome:GRCg6a:17:2354126:2451108:1
scaffold735980	LGb (chr. X)	2807	gene:ENSACAG00000015099.3_chromosome:AnoCar2.0:LGb (chr. X):1658933:1699986:-1			scaffold535307	GL343541.1	17	3785	gene:ENSGALG00000007038.5_chromosome:GRCg6a:17:3593160:3676027:-1
scaffold715428	LGb (chr. X)	2805				scaffold27800	GL343405.1	17	3776
scaffold378880	LGb (chr. X)	2801				scaffold537406	GL343502.1	17	3757
scaffold115239	LGb (chr. X)	2799				C49308537	AAWZ02037731	17	3754	gene:ENSGALG00000001000.4_chromosome:GRCg6a:17:9890855:9894996:-1
scaffold681176	LGb (chr. X)	2799	gene:ENSACAG00000014866.3_chromosome:AnoCar2.0:LGb (chr. X):1418065:1575711:1			scaffold130475	GL343220.1	17	3747
scaffold154521	LGb (chr. X)	2793				scaffold739656	AAWZ02037496	17	3744	gene:ENSGALG00000004701.4_chromosome:GRCg6a:17:5579042:5588504:1
C49275057	LGb (chr. X)	2793	gene:ENSACAG00000015762.3_chromosome:AnoCar2.0:LGb (chr. X):2057694:2069277:1			C49308353	GL343502.1	17	3739
scaffold369020	LGb (chr. X)	2786				scaffold534477	GL344328.1	17	3709	gene:ENSGALG00000008886.6_chromosome:GRCg6a:17:1423467:1554275:-1
scaffold612909	LGb (chr. X)	2775	gene:ENSACAG00000016526.3_chromosome:AnoCar2.0:LGb (chr. X):2413952:2463375:-1			scaffold427847	GL344072.1	17	3694	gene:ENSGALG00000004965.6_chromosome:GRCg6a:17:5345787:5353651:-1
scaffold432694	LGb (chr. X)	2757				scaffold52051	GL343535.1	17	3692
scaffold672989	LGb (chr. X)	2741	gene:ENSACAG00000016597.3_chromosome:AnoCar2.0:LGb (chr. X):2553509:2665942:-1			C49307481	GL343751.1	17	3692
scaffold645670	LGb (chr. X)	2737	gene:ENSACAG00000014866.3_chromosome:AnoCar2.0:LGb (chr. X):1418065:1575711:1			scaffold67394	GL343398.1	17	3685
scaffold695520	LGb (chr. X)	2736				scaffold189036	GL343398.1	17	3675
C49270847	LGb (chr. X)	2734				scaffold273786	GL343398.1	17	3672
scaffold144407	LGb (chr. X)	2727	gene:ENSACAG00000014093.3_chromosome:AnoCar2.0:LGb (chr. X):3410:22481:1			scaffold285604	GL343220.1	17	3666
scaffold731007	LGb (chr. X)	2724				scaffold373026	GL343448.1	17	3660
scaffold522949	LGb (chr. X)	2712				scaffold657323	AAWZ02037732	17	3652	gene:ENSGALG00000048457.1_chromosome:GRCg6a:17:8944398:8947523:-1
scaffold478918	LGb (chr. X)	2710	gene:ENSACAG00000014729.3_chromosome:AnoCar2.0:LGb (chr. X):1342765:1373321:1			scaffold244092	GL343535.1	17	3652
scaffold720189	LGb (chr. X)	2701				scaffold741972	GL343763.1	17	3647
scaffold723671	LGb (chr. X)	2699	gene:ENSACAG00000015223.3_chromosome:AnoCar2.0:LGb (chr. X):1738215:1747410:-1			scaffold143129	GL344524.1	17	3647	gene:ENSGALG00000005074.6_chromosome:GRCg6a:17:5201839:5233174:1
scaffold338579	LGb (chr. X)	2698				scaffold174296	GL343220.1	17	3645
scaffold561889	LGb (chr. X)	2694	gene:ENSACAG00000015406.2_chromosome:AnoCar2.0:LGb (chr. X):1782913:1795965:1			scaffold499761	GL343220.1	17	3641
scaffold7648	LGb (chr. X)	2690	gene:ENSACAG00000029360.1_chromosome:AnoCar2.0:LGb (chr. X):2031204:2036258:1			scaffold42319	GL343450.1	17	3641
scaffold82071	LGb (chr. X)	2686				scaffold255353	GL343220.1	17	3638
scaffold228858	LGb (chr. X)	2681				scaffold610821	GL344343.1	17	3631	gene:ENSGALG00000030263.2_chromosome:GRCg6a:17:944780:997393:-1
scaffold111984	LGb (chr. X)	2680				C49306209	GL343937.1	17	3620	gene:ENSGALG00000001073.6_chromosome:GRCg6a:17:9753750:9812420:-1
scaffold659840	LGb (chr. X)	2669	gene:ENSACAG00000016526.3_chromosome:AnoCar2.0:LGb (chr. X):2413952:2463375:-1			scaffold707906	GL344602.1	17	3604
scaffold233227	LGb (chr. X)	2667	gene:ENSACAG00000025870.2_chromosome:AnoCar2.0:LGb (chr. X):485310:522604:-1			scaffold498986	GL343220.1	17	3596
scaffold393475	LGb (chr. X)	2664				scaffold727585	GL344038.1	17	3594	gene:ENSGALG00000004719.6_chromosome:GRCg6a:17:5511446:5557476:1
C49264761	LGb (chr. X)	2657				scaffold733127	GL344097.1	17	3593	gene:ENSGALG00000008920.6_chromosome:GRCg6a:17:1312877:1330720:1
C49264611	LGb (chr. X)	2655	gene:ENSACAG00000016724.3_chromosome:AnoCar2.0:LGb (chr. X):2832962:2920266:1			C49305339	GL343220.1	17	3574
scaffold542148	LGb (chr. X)	2648				scaffold502198	GL343220.1	17	3566
scaffold708862	LGb (chr. X)	2641				scaffold664129	GL344004.1	17	3565	gene:ENSGALG00000008798.6_chromosome:GRCg6a:17:1931676:1938932:1
scaffold336422	LGb (chr. X)	2635				scaffold698867	GL343448.1	17	3563
scaffold551233	LGb (chr. X)	2633				scaffold540334	GL343398.1	17	3559
scaffold708120	LGb (chr. X)	2626				scaffold277701	GL343541.1	17	3559	gene:ENSGALG00000007038.5_chromosome:GRCg6a:17:3593496:3854597:-1
scaffold586851	LGb (chr. X)	2625				scaffold450090	GL343398.1	17	3549
scaffold250082	LGb (chr. X)	2608	gene:ENSACAG00000014310.2_chromosome:AnoCar2.0:LGb (chr. X):289226:467363:1			scaffold76484	GL343541.1	17	3543
scaffold677227	LGb (chr. X)	2589	gene:ENSACAG00000015204.2_chromosome:AnoCar2.0:LGb (chr. X):1707177:1719598:-1			scaffold486199	GL343448.1	17	3538
scaffold517539	LGb (chr. X)	2587				scaffold731709	GL343541.1	17	3535
scaffold655088	LGb (chr. X)	2581	gene:ENSACAG00000016430.3_chromosome:AnoCar2.0:LGb (chr. X):2294739:2310096:1			scaffold461701	GL343220.1	17	3528
C49258083	LGb (chr. X)	2581	gene:ENSACAG00000015099.3_chromosome:AnoCar2.0:LGb (chr. X):1658933:1699986:-1			scaffold712788	GL343763.1	17	3523
scaffold558955	LGb (chr. X)	2565	gene:ENSACAG00000015788.3_chromosome:AnoCar2.0:LGb (chr. X):2079168:2118677:-1			scaffold576221	GL344184.1	17	3512
scaffold732848	LGb (chr. X)	2563				scaffold696618	GL343556.1	17	3511	gene:ENSGALG00000033678.2_chromosome:GRCg6a:17:2354126:2451108:1
scaffold629237	LGb (chr. X)	2560	gene:ENSACAG00000016449.2_chromosome:AnoCar2.0:LGb (chr. X):2339025:2372226:1			scaffold421954	GL343751.1	17	3507	gene:ENSGALG00000029927.3_chromosome:GRCg6a:17:9197371:9231056:-1
scaffold745639	LGb (chr. X)	2560	gene:ENSACAG00000015611.3_chromosome:AnoCar2.0:LGb (chr. X):1909930:2010003:1			scaffold70958	GL343448.1	17	3499
scaffold625738	LGb (chr. X)	2559				scaffold303895	GL343448.1	17	3496
C49255215	LGb (chr. X)	2551				scaffold608583	GL343502.1	17	3487	gene:ENSGALG00000000927.5_chromosome:GRCg6a:17:10600666:10618538:-1
C49254413	LGb (chr. X)	2543	gene:ENSACAG00000014729.3_chromosome:AnoCar2.0:LGb (chr. X):1342765:1373321:1			scaffold473941	GL343405.1	17	3479
scaffold745551	LGb (chr. X)	2542				scaffold392861	GL343405.1	17	3468
C49253845	LGb (chr. X)	2537	gene:ENSACAG00000015611.3_chromosome:AnoCar2.0:LGb (chr. X):1909930:2010003:1			C49302489	GL344328.1	17	3455	gene:ENSGALG00000008881.7_chromosome:GRCg6a:17:1734410:1737724:-1
scaffold663325	LGb (chr. X)	2534				scaffold228143	GL343220.1	17	3452
scaffold338351	LGb (chr. X)	2529				scaffold491937	GL343398.1	17	3444
scaffold684781	LGb (chr. X)	2528				scaffold214850	GL343448.1	17	3444
scaffold687838	LGb (chr. X)	2520				scaffold214718	GL343623.1	17	3444
scaffold632585	LGb (chr. X)	2515				scaffold165464	GL343450.1	17	3442
scaffold48907	LGb (chr. X)	2507				scaffold1571	GL343398.1	17	3436
scaffold87432	LGb (chr. X)	2496				scaffold516853	GL343448.1	17	3435
scaffold713303	LGb (chr. X)	2494				scaffold641357	GL344038.1	17	3435	gene:ENSGALG00000004738.7_chromosome:GRCg6a:17:5500646:5509174:1
scaffold703429	LGb (chr. X)	2483				scaffold444589	GL343398.1	17	3433	gene:ENSGALG00000041102.2_chromosome:GRCg6a:17:4867667:4892148:-1
scaffold422358	LGb (chr. X)	2477	gene:ENSACAG00000015099.3_chromosome:AnoCar2.0:LGb (chr. X):1658933:1699986:-1			scaffold713406	GL344038.1	17	3432
scaffold721573	LGb (chr. X)	2464				scaffold478942	GL343405.1	17	3431
scaffold203172	LGb (chr. X)	2453				scaffold279561	GL343494.1	17	3431
scaffold626647	LGb (chr. X)	2453				scaffold283356	GL343494.1	17	3424
scaffold725603	LGb (chr. X)	2451	gene:ENSACAG00000015421.2_chromosome:AnoCar2.0:LGb (chr. X):1799187:1799969:-1			scaffold443710	GL343405.1	17	3423
scaffold50036	LGb (chr. X)	2448				scaffold340315	GL343398.1	17	3413
scaffold201225	LGb (chr. X)	2448	gene:ENSACAG00000015551.3_chromosome:AnoCar2.0:LGb (chr. X):1869884:1870888:1			scaffold734032	GL343448.1	17	3406
scaffold530469	LGb (chr. X)	2445				C49301253	GL343220.1	17	3404
scaffold580384	LGb (chr. X)	2441	gene:ENSACAG00000025870.2_chromosome:AnoCar2.0:LGb (chr. X):485310:522604:-1			C49300953	GL343502.1	17	3394
scaffold344132	LGb (chr. X)	2432	gene:ENSACAG00000016430.3_chromosome:AnoCar2.0:LGb (chr. X):2294739:2310096:1			scaffold412435	GL343220.1	17	3388
scaffold197140	LGb (chr. X)	2430				scaffold235225	GL343999.1	17	3385	gene:ENSGALG00000021520.5_chromosome:GRCg6a:17:7257538:7264555:-1
scaffold130386	LGb (chr. X)	2426	gene:ENSACAG00000014729.3_chromosome:AnoCar2.0:LGb (chr. X):1342765:1373321:1			scaffold187689	GL344348.1	17	3383	gene:ENSGALG00000035677.3_chromosome:GRCg6a:17:9823212:9826116:-1
scaffold565954	LGb (chr. X)	2423				scaffold553797	GL343220.1	17	3372
scaffold611444	LGb (chr. X)	2422				C49300313	GL343398.1	17	3372
scaffold55304	LGb (chr. X)	2418				scaffold692853	GL343450.1	17	3360
scaffold726693	LGb (chr. X)	2418				scaffold459861	GL344072.1	17	3351
scaffold352544	LGb (chr. X)	2405				scaffold724657	GL344642.1	17	3350	gene:ENSGALG00000001314.6_chromosome:GRCg6a:17:9061884:9070028:1
scaffold720283	LGb (chr. X)	2399				scaffold740722	AAWZ02037731	17	3343	gene:ENSGALG00000001000.4_chromosome:GRCg6a:17:9890855:9894996:-1
scaffold680439	LGb (chr. X)	2397				scaffold276550	GL343405.1	17	3341
scaffold204306	LGb (chr. X)	2395	gene:ENSACAG00000015099.3_chromosome:AnoCar2.0:LGb (chr. X):1658933:1699986:-1			scaffold515171	GL343450.1	17	3341
scaffold304618	LGb (chr. X)	2395				scaffold716999	GL344658.1	17	3341	gene:ENSGALG00000028265.4_chromosome:GRCg6a:17:7176124:7189309:-1
scaffold382569	LGb (chr. X)	2395				scaffold573480	GL343220.1	17	3335
scaffold675657	LGb (chr. X)	2388				scaffold711912	GL343937.1	17	3306
scaffold599835	LGb (chr. X)	2385	gene:ENSACAG00000016526.3_chromosome:AnoCar2.0:LGb (chr. X):2413952:2463375:-1			scaffold51129	GL343937.1	17	3304
scaffold745237	LGb (chr. X)	2385				scaffold38927	GL344194.1	17	3303	gene:ENSGALG00000001014.6_chromosome:GRCg6a:17:9879987:9883662:-1
scaffold138775	LGb (chr. X)	2384				scaffold261358	GL343220.1	17	3298
scaffold244102	LGb (chr. X)	2380	gene:ENSACAG00000016724.3_chromosome:AnoCar2.0:LGb (chr. X):2832962:2920266:1			scaffold739425	GL343541.1	17	3297
scaffold455727	LGb (chr. X)	2380				C49297997	GL343448.1	17	3289
scaffold363212	LGb (chr. X)	2373				scaffold621452	GL343220.1	17	3286
scaffold317948	LGb (chr. X)	2363	gene:ENSACAG00000015441.3_chromosome:AnoCar2.0:LGb (chr. X):1835711:1859967:1			scaffold694519	GL343494.1	17	3282
scaffold709440	LGb (chr. X)	2363	gene:ENSACAG00000015099.3_chromosome:AnoCar2.0:LGb (chr. X):1658933:1699986:-1			scaffold735537	GL343448.1	17	3281
C49233403	LGb (chr. X)	2360				scaffold121213	GL343405.1	17	3280
scaffold745101	LGb (chr. X)	2356				scaffold335584	GL343398.1	17	3274
scaffold530993	LGb (chr. X)	2350				scaffold679460	GL343535.1	17	3273
scaffold123785	LGb (chr. X)	2349	gene:ENSACAG00000014093.3_chromosome:AnoCar2.0:LGb (chr. X):3410:22481:1			scaffold6555	GL343736.1	17	3268
C49230909	LGb (chr. X)	2342	gene:ENSACAG00000015563.3_chromosome:AnoCar2.0:LGb (chr. X):1877079:1903016:1			scaffold251338	GL343405.1	17	3264
C49230067	LGb (chr. X)	2336	gene:ENSACAG00000016062.3_chromosome:AnoCar2.0:LGb (chr. X):2155741:2173913:1			scaffold32419	GL344151.1	17	3263	gene:ENSGALG00000037375.2_chromosome:GRCg6a:17:695350:714591:-1
C49228291	LGb (chr. X)	2323	gene:ENSACAG00000016597.3_chromosome:AnoCar2.0:LGb (chr. X):2553509:2665942:-1			scaffold717354	GL343220.1	17	3256
scaffold523410	LGb (chr. X)	2321				scaffold375739	GL343450.1	17	3255
scaffold587748	LGb (chr. X)	2321				scaffold511629	GL343450.1	17	3255
scaffold608397	LGb (chr. X)	2315				scaffold572477	GL343812.1	17	3253
scaffold555891	LGb (chr. X)	2304				scaffold526797	GL343763.1	17	3249
scaffold706706	LGb (chr. X)	2303	gene:ENSACAG00000014310.2_chromosome:AnoCar2.0:LGb (chr. X):289226:467363:1			scaffold615909	GL343220.1	17	3246
scaffold467434	LGb (chr. X)	2298				scaffold602409	GL343448.1	17	3238
C49224587	LGb (chr. X)	2298				scaffold719750	GL343448.1	17	3228
scaffold296776	LGb (chr. X)	2297	gene:ENSACAG00000016012.3_chromosome:AnoCar2.0:LGb (chr. X):2136997:2142606:-1			C49295905	GL343220.1	17	3227
C49223949	LGb (chr. X)	2293				scaffold685366	GL343220.1	17	3220
scaffold521211	LGb (chr. X)	2284	gene:ENSACAG00000015099.3_chromosome:AnoCar2.0:LGb (chr. X):1658933:1699986:-1			scaffold695537	GL344524.1	17	3214
C49222375	LGb (chr. X)	2282				scaffold100381	GL343601.1	17	3213
scaffold232055	LGb (chr. X)	2275				scaffold652896	GL344062.1	17	3213
scaffold127281	LGb (chr. X)	2274				scaffold739515	GL344151.1	17	3213	gene:ENSGALG00000030561.2_chromosome:GRCg6a:17:651627:665120:-1
scaffold547000	LGb (chr. X)	2273				scaffold517732	GL343220.1	17	3212
scaffold579328	LGb (chr. X)	2272	gene:ENSACAG00000016724.3_chromosome:AnoCar2.0:LGb (chr. X):2861139:2920266:1			scaffold546579	GL344112.1	17	3196
scaffold711734	LGb (chr. X)	2269	gene:ENSACAG00000015563.3_chromosome:AnoCar2.0:LGb (chr. X):1877079:1903016:1			scaffold201901	GL343405.1	17	3192
C49219985	LGb (chr. X)	2267				scaffold660315	GL343220.1	17	3191
C49218863	LGb (chr. X)	2259	gene:ENSACAG00000015676.3_chromosome:AnoCar2.0:LGb (chr. X):1986348:2021336:-1			scaffold737005	GL343220.1	17	3189
C49218211	LGb (chr. X)	2255				scaffold84866	AAWZ02036232	17	3184	gene:ENSGALG00000002375.7_chromosome:GRCg6a:17:8107664:8141455:1
scaffold259575	LGb (chr. X)	2254				C49294283	GL343556.1	17	3183	gene:ENSGALG00000008456.7_chromosome:GRCg6a:17:2470501:2727279:1
scaffold476783	LGb (chr. X)	2252				scaffold231876	GL343541.1	17	3166
C49217503	LGb (chr. X)	2251	gene:ENSACAG00000015099.3_chromosome:AnoCar2.0:LGb (chr. X):1658933:1699986:-1			scaffold387149	GL343220.1	17	3163
scaffold73141	LGb (chr. X)	2249				scaffold524757	GL343494.1	17	3162
C49216499	LGb (chr. X)	2244	gene:ENSACAG00000014310.2_chromosome:AnoCar2.0:LGb (chr. X):289226:467363:1			C49293439	GL343625.1	17	3160
C49215269	LGb (chr. X)	2237	gene:ENSACAG00000015099.3_chromosome:AnoCar2.0:LGb (chr. X):1658933:1699986:-1			scaffold126123	GL343999.1	17	3153	gene:ENSGALG00000002955.6_chromosome:GRCg6a:17:7269757:7290205:1
scaffold52565	LGb (chr. X)	2233	gene:ENSACAG00000015563.3_chromosome:AnoCar2.0:LGb (chr. X):1877079:1903016:1			scaffold665114	GL343398.1	17	3152
scaffold447359	LGb (chr. X)	2233	gene:ENSACAG00000015406.2_chromosome:AnoCar2.0:LGb (chr. X):1782913:1795965:1			scaffold724284	GL343450.1	17	3152
scaffold698849	LGb (chr. X)	2230				C49292959	GL343398.1	17	3146
scaffold726643	LGb (chr. X)	2229	gene:ENSACAG00000015611.3_chromosome:AnoCar2.0:LGb (chr. X):1909930:2010003:1			scaffold117632	GL343220.1	17	3140
scaffold436542	LGb (chr. X)	2228				scaffold373361	GL343535.1	17	3132
C49212225	LGb (chr. X)	2218	gene:ENSACAG00000015099.3_chromosome:AnoCar2.0:LGb (chr. X):1658933:1699986:-1			scaffold107119	GL343736.1	17	3123	gene:ENSGALG00000002682.6_chromosome:GRCg6a:17:7458700:7474581:-1
C49212057	LGb (chr. X)	2217	gene:ENSACAG00000016218.3_chromosome:AnoCar2.0:LGb (chr. X):2227290:2264948:-1			C49291877	GL343763.1	17	3119
scaffold290660	LGb (chr. X)	2209				scaffold551896	GL343220.1	17	3106
scaffold76754	LGb (chr. X)	2206				scaffold327796	GL343541.1	17	3099	gene:ENSGALG00000007038.5_chromosome:GRCg6a:17:3593496:3854597:-1
scaffold646139	LGb (chr. X)	2200				scaffold141335	GL344272.1	17	3096
scaffold414516	LGb (chr. X)	2199				scaffold671945	GL344868.1	17	3094	gene:ENSGALG00000001048.6_chromosome:GRCg6a:17:9815450:9818837:1
scaffold478828	LGb (chr. X)	2199	gene:ENSACAG00000016492.2_chromosome:AnoCar2.0:LGb (chr. X):2396371:2410832:-1			scaffold525322	GL343448.1	17	3089
C49208503	LGb (chr. X)	2195				scaffold395497	GL343623.1	17	3081
scaffold679814	LGb (chr. X)	2190	gene:ENSACAG00000014525.3_chromosome:AnoCar2.0:LGb (chr. X):1270638:1298603:-1			scaffold279307	GL343450.1	17	3080
scaffold591711	LGb (chr. X)	2186				scaffold664969	GL343541.1	17	3080
scaffold104278	LGb (chr. X)	2182				scaffold676125	GL343448.1	17	3073
scaffold653784	LGb (chr. X)	2181				scaffold186872	GL343943.1	17	3056
scaffold591661	LGb (chr. X)	2177	gene:ENSACAG00000014866.3_chromosome:AnoCar2.0:LGb (chr. X):1418065:1575711:1			scaffold156690	GL343448.1	17	3053
scaffold654700	LGb (chr. X)	2166	gene:ENSACAG00000016012.3_chromosome:AnoCar2.0:LGb (chr. X):2136997:2142606:-1			scaffold731828	GL343943.1	17	3046
scaffold491380	LGb (chr. X)	2164				scaffold403006	GL343956.1	17	3039
scaffold676286	LGb (chr. X)	2163	gene:ENSACAG00000014642.3_chromosome:AnoCar2.0:LGb (chr. X):1313349:1328807:1			C49288393	GL343220.1	17	3038
C49201825	LGb (chr. X)	2157				C49288277	GL344602.1	17	3036	gene:ENSGALG00000001103.7_chromosome:GRCg6a:17:9673564:9693756:-1
C49201491	LGb (chr. X)	2155				scaffold581394	AAWZ02036994	17	3033	gene:ENSGALG00000029150.4_chromosome:GRCg6a:17:5248227:5254025:1
C49201141	LGb (chr. X)	2153	gene:ENSACAG00000014866.3_chromosome:AnoCar2.0:LGb (chr. X):1418065:1575711:1			scaffold405647	AAWZ02036695	17	3022
scaffold700927	LGb (chr. X)	2151	gene:ENSACAG00000014440.3_chromosome:AnoCar2.0:LGb (chr. X):983503:1243996:-1			scaffold709017	GL343556.1	17	3021	gene:ENSGALG00000008456.7_chromosome:GRCg6a:17:2470501:2727279:1
scaffold124304	LGb (chr. X)	2149				scaffold593382	GL343398.1	17	3013
scaffold744168	LGb (chr. X)	2149				scaffold94612	GL343736.1	17	3012
scaffold529946	LGb (chr. X)	2146	gene:ENSACAG00000016526.3_chromosome:AnoCar2.0:LGb (chr. X):2413952:2463375:-1			scaffold335354	GL343450.1	17	3008
scaffold447485	LGb (chr. X)	2143				C49287055	GL343763.1	17	3008
scaffold326279	LGb (chr. X)	2139				scaffold709398	GL343220.1	17	3007
scaffold198125	LGb (chr. X)	2137				scaffold173755	GL343535.1	17	3007
C49197993	LGb (chr. X)	2137				scaffold409858	GL343448.1	17	3003
scaffold389228	LGb (chr. X)	2131				scaffold677320	GL343220.1	17	2999
scaffold697678	LGb (chr. X)	2129	gene:ENSACAG00000015406.2_chromosome:AnoCar2.0:LGb (chr. X):1782913:1795965:1			scaffold145204	GL343220.1	17	2992
scaffold630881	LGb (chr. X)	2118				scaffold661792	GL343220.1	17	2990
C49193923	LGb (chr. X)	2116	gene:ENSACAG00000014525.3_chromosome:AnoCar2.0:LGb (chr. X):1270638:1298603:-1			scaffold156996	GL343398.1	17	2984	gene:ENSGALG00000041102.2_chromosome:GRCg6a:17:4867667:4892148:-1
scaffold660253	LGb (chr. X)	2113	gene:ENSACAG00000015563.3_chromosome:AnoCar2.0:LGb (chr. X):1877079:1903016:1			scaffold52312	GL343601.1	17	2971
scaffold743733	LGb (chr. X)	2106				scaffold733139	GL344112.1	17	2964
scaffold256916	LGb (chr. X)	2104				scaffold310404	GL343556.1	17	2956
scaffold718145	LGb (chr. X)	2104				scaffold585515	GL343220.1	17	2953
scaffold99085	LGb (chr. X)	2093	gene:ENSACAG00000016526.3_chromosome:AnoCar2.0:LGb (chr. X):2413952:2463375:-1			C49284131	GL343541.1	17	2948
scaffold467835	LGb (chr. X)	2087	gene:ENSACAG00000014379.3_chromosome:AnoCar2.0:LGb (chr. X):526496:556913:1			scaffold736246	GL345096.1	17	2947	gene:ENSGALG00000042460.3_chromosome:GRCg6a:17:5264945:5268508:-1
scaffold210135	LGb (chr. X)	2085				scaffold295285	GL343916.1	17	2946
scaffold742731	LGb (chr. X)	2078	gene:ENSACAG00000029240.1_chromosome:AnoCar2.0:LGb (chr. X):2729155:2749456:-1			scaffold356695	GL343556.1	17	2942	gene:ENSGALG00000033678.2_chromosome:GRCg6a:17:2354126:2451108:1
C49186241	LGb (chr. X)	2078				scaffold460724	GL343502.1	17	2928
scaffold245743	LGb (chr. X)	2076				C49282823	GL343220.1	17	2923
scaffold271742	LGb (chr. X)	2070				scaffold483452	GL343541.1	17	2922
scaffold697278	LGb (chr. X)	2069	gene:ENSACAG00000014219.3_chromosome:AnoCar2.0:LGb (chr. X):84719:143160:1			scaffold399205	GL343398.1	17	2919
scaffold469750	LGb (chr. X)	2068				scaffold523301	GL344151.1	17	2918
scaffold577013	LGb (chr. X)	2065				scaffold231263	GL343220.1	17	2915
C49183079	LGb (chr. X)	2063				scaffold130225	GL343450.1	17	2912
scaffold705859	LGb (chr. X)	2061				scaffold456167	GL344062.1	17	2912
C49180447	LGb (chr. X)	2052				scaffold485667	AAWZ02037569	17	2902
scaffold137336	LGb (chr. X)	2046				C49281383	GL343448.1	17	2897
scaffold344938	LGb (chr. X)	2045				scaffold708792	GL343450.1	17	2892	gene:ENSGALG00000006997.5_chromosome:GRCg6a:17:4358151:4436723:-1
scaffold719508	LGb (chr. X)	2044				scaffold228942	GL343220.1	17	2890
scaffold522845	LGb (chr. X)	2041				scaffold623650	GL344440.1	17	2887	gene:ENSGALG00000001950.5_chromosome:GRCg6a:17:8184325:8188905:-1
scaffold62062	LGb (chr. X)	2035				scaffold132857	AAWZ02036756	17	2886	gene:ENSGALG00000001419.6_chromosome:GRCg6a:17:8755610:8908574:1
scaffold514351	LGb (chr. X)	2035				C49280771	GL343541.1	17	2886
scaffold638901	LGb (chr. X)	2035				scaffold734805	GL343220.1	17	2875
scaffold197178	LGb (chr. X)	2032				C49280107	AAWZ02036218	17	2874	gene:ENSGALG00000001474.6_chromosome:GRCg6a:17:8676966:8692183:-1
scaffold613352	LGb (chr. X)	2029				C49280085	GL343405.1	17	2874
scaffold338430	LGb (chr. X)	2028				scaffold392246	GL343220.1	17	2873
C49174885	LGb (chr. X)	2027	gene:ENSACAG00000014219.3_chromosome:AnoCar2.0:LGb (chr. X):84719:143160:1			scaffold685457	GL343502.1	17	2872
scaffold425166	LGb (chr. X)	2024				scaffold577353	GL343535.1	17	2870
scaffold28337	LGb (chr. X)	2020				scaffold90859	GL343220.1	17	2869
scaffold615654	LGb (chr. X)	2015				scaffold579196	GL344343.1	17	2859	gene:ENSGALG00000030263.2_chromosome:GRCg6a:17:944780:997393:-1
C49171419	LGb (chr. X)	2012				scaffold576512	GL343448.1	17	2855
scaffold417955	LGb (chr. X)	2011				scaffold726382	GL343398.1	17	2851
C49171085	LGb (chr. X)	2011	gene:ENSACAG00000016218.3_chromosome:AnoCar2.0:LGb (chr. X):2227290:2264948:-1			scaffold676102	GL343625.1	17	2848	gene:ENSGALG00000001692.6_chromosome:GRCg6a:17:8478459:8506069:1
scaffold24847	LGb (chr. X)	2008				scaffold733656	GL343999.1	17	2844	gene:ENSGALG00000002955.6_chromosome:GRCg6a:17:7269757:7290205:1
scaffold561562	LGb (chr. X)	2008	gene:ENSACAG00000014642.3_chromosome:AnoCar2.0:LGb (chr. X):1313349:1328807:1			scaffold675447	GL344213.1	17	2844	gene:ENSGALG00000003500.6_chromosome:GRCg6a:17:7036633:7041507:-1
scaffold258805	LGb (chr. X)	2006				scaffold67832	GL344237.1	17	2841
scaffold300258	LGb (chr. X)	2006	gene:ENSACAG00000015563.3_chromosome:AnoCar2.0:LGb (chr. X):1877079:1903016:1			scaffold271074	GL343502.1	17	2839	gene:ENSGALG00000000906.5_chromosome:GRCg6a:17:10579120:10657005:1
C49169661	LGb (chr. X)	2004	gene:ENSACAG00000015204.2_chromosome:AnoCar2.0:LGb (chr. X):1707177:1719598:-1			scaffold732227	AAWZ02036994	17	2838	gene:ENSGALG00000029150.4_chromosome:GRCg6a:17:5248227:5254025:1
C49168951	LGb (chr. X)	2001	gene:ENSACAG00000014379.3_chromosome:AnoCar2.0:LGb (chr. X):526496:556913:1			scaffold640566	AAWZ02040697	17	2838	gene:ENSGALG00000001013.6_chromosome:GRCg6a:17:9883271:9888343:-1
scaffold336614	LGb (chr. X)	1999	gene:ENSACAG00000014440.3_chromosome:AnoCar2.0:LGb (chr. X):983503:1243996:-1			scaffold170357	GL343398.1	17	2838
scaffold218429	LGb (chr. X)	1990				scaffold655570	GL343405.1	17	2837
scaffold563913	LGb (chr. X)	1990				scaffold642829	GL343220.1	17	2834
C49163037	LGb (chr. X)	1977				C49277733	GL343398.1	17	2834
C49162369	LGb (chr. X)	1975	gene:ENSACAG00000014219.3_chromosome:AnoCar2.0:LGb (chr. X):84719:143160:1			C49277659	GL343220.1	17	2833
C49162403	LGb (chr. X)	1975				scaffold668495	GL343220.1	17	2832
scaffold641776	LGb (chr. X)	1972				C49277429	GL344112.1	17	2829	gene:ENSGALG00000001169.6_chromosome:GRCg6a:17:9279299:9313749:1
scaffold693280	LGb (chr. X)	1970	gene:ENSACAG00000015687.2_chromosome:AnoCar2.0:LGb (chr. X):2025809:2030961:-1			scaffold508902	GL343450.1	17	2827
scaffold648781	LGb (chr. X)	1969				C49277191	GL343450.1	17	2826
scaffold345163	LGb (chr. X)	1961				scaffold695430	GL343625.1	17	2821
scaffold658288	LGb (chr. X)	1959				scaffold735590	GL343448.1	17	2820
scaffold714294	LGb (chr. X)	1954				scaffold445542	AAWZ02036331	17	2817	gene:ENSGALG00000008625.6_chromosome:GRCg6a:17:2152582:2162603:1
scaffold610893	LGb (chr. X)	1953	gene:ENSACAG00000014866.3_chromosome:AnoCar2.0:LGb (chr. X):1418065:1575711:1			scaffold426479	GL343398.1	17	2812
scaffold716093	LGb (chr. X)	1951	gene:ENSACAG00000014642.3_chromosome:AnoCar2.0:LGb (chr. X):1313349:1328807:1			scaffold677588	GL343220.1	17	2811
scaffold119944	LGb (chr. X)	1949				scaffold583240	GL343398.1	17	2811
C49155293	LGb (chr. X)	1947				scaffold418375	GL343625.1	17	2810
C49155107	LGb (chr. X)	1946				scaffold208809	GL343450.1	17	2802
scaffold645280	LGb (chr. X)	1942				scaffold106545	GL343405.1	17	2800
scaffold533942	LGb (chr. X)	1939				C49275351	AAWZ02035066	17	2797
C49151137	LGb (chr. X)	1932				scaffold572375	GL343494.1	17	2794
scaffold287938	LGb (chr. X)	1930				scaffold103084	GL344637.1	17	2790
scaffold699420	LGb (chr. X)	1922	gene:ENSACAG00000016106.3_chromosome:AnoCar2.0:LGb (chr. X):2169271:2203673:-1			scaffold175060	GL343450.1	17	2789
scaffold700983	LGb (chr. X)	1915	gene:ENSACAG00000014379.3_chromosome:AnoCar2.0:LGb (chr. X):526496:556913:1			scaffold325754	GL343916.1	17	2788
scaffold490035	LGb (chr. X)	1913				scaffold162296	GL343405.1	17	2785
scaffold312194	LGb (chr. X)	1910				scaffold661395	GL343999.1	17	2785	gene:ENSGALG00000002955.6_chromosome:GRCg6a:17:7269757:7290205:1
scaffold672135	LGb (chr. X)	1905				scaffold486710	GL343398.1	17	2784
C49142195	LGb (chr. X)	1899				scaffold639654	GL343556.1	17	2781
scaffold357271	LGb (chr. X)	1898				scaffold412163	GL343448.1	17	2780
scaffold703820	LGb (chr. X)	1896	gene:ENSACAG00000014219.3_chromosome:AnoCar2.0:LGb (chr. X):84719:143160:1			scaffold746123	GL343556.1	17	2775	gene:ENSGALG00000008456.7_chromosome:GRCg6a:17:2470501:2727279:1
scaffold387035	LGb (chr. X)	1895				scaffold24707	GL343494.1	17	2774	gene:ENSGALG00000038223.2_chromosome:GRCg6a:17:2832458:2858968:-1
scaffold119275	LGb (chr. X)	1892	gene:ENSACAG00000016492.2_chromosome:AnoCar2.0:LGb (chr. X):2396371:2410832:-1			C49273675	GL343398.1	17	2773
scaffold503988	LGb (chr. X)	1892				scaffold726534	GL343448.1	17	2766
scaffold585465	LGb (chr. X)	1888	gene:ENSACAG00000014219.3_chromosome:AnoCar2.0:LGb (chr. X):84719:143160:1			scaffold467846	GL343541.1	17	2765	gene:ENSGALG00000007038.5_chromosome:GRCg6a:17:3593496:3854597:-1
scaffold315174	LGb (chr. X)	1886				scaffold71244	GL343405.1	17	2753
scaffold53836	LGb (chr. X)	1881				scaffold243216	GL343601.1	17	2747
scaffold631100	LGb (chr. X)	1877				scaffold469003	GL343494.1	17	2746
C49135797	LGb (chr. X)	1877				scaffold64618	GL343220.1	17	2744
scaffold360858	LGb (chr. X)	1873				scaffold584881	GL343398.1	17	2739
C49134687	LGb (chr. X)	1873				C49270887	AAWZ02035066	17	2735	gene:ENSGALG00000001513.7_chromosome:GRCg6a:17:8643905:8676088:1
scaffold240783	LGb (chr. X)	1871				scaffold656321	GL343535.1	17	2735
scaffold119951	LGb (chr. X)	1870	gene:ENSACAG00000015611.3_chromosome:AnoCar2.0:LGb (chr. X):1909930:2010003:1			scaffold489911	GL343719.1	17	2731
scaffold702675	LGb (chr. X)	1865				scaffold714205	GL343448.1	17	2722
scaffold151142	LGb (chr. X)	1864	gene:ENSACAG00000022072.1_chromosome:AnoCar2.0:LGb (chr. X):2266525:2275583:1			scaffold317058	GL343450.1	17	2722
scaffold495665	LGb (chr. X)	1864				scaffold676371	GL343448.1	17	2721
scaffold478827	LGb (chr. X)	1861	gene:ENSACAG00000014310.2_chromosome:AnoCar2.0:LGb (chr. X):289226:467363:1			C49269743	GL343448.1	17	2720
scaffold353531	LGb (chr. X)	1858	gene:ENSACAG00000014379.3_chromosome:AnoCar2.0:LGb (chr. X):526496:556913:1			scaffold647370	GL343398.1	17	2717
scaffold382741	LGb (chr. X)	1857				scaffold233871	GL343535.1	17	2717
scaffold294950	LGb (chr. X)	1856				scaffold99321	GL343556.1	17	2715
scaffold141637	LGb (chr. X)	1854	gene:ENSACAG00000025870.2_chromosome:AnoCar2.0:LGb (chr. X):485310:522604:-1			scaffold554806	GL343535.1	17	2714
scaffold285690	LGb (chr. X)	1847	gene:ENSACAG00000015611.3_chromosome:AnoCar2.0:LGb (chr. X):1909930:2010003:1			scaffold398738	GL343541.1	17	2707
C49125925	LGb (chr. X)	1845	gene:ENSACAG00000016218.3_chromosome:AnoCar2.0:LGb (chr. X):2227290:2264948:-1			scaffold380061	GL343220.1	17	2706
scaffold419239	LGb (chr. X)	1838				scaffold175262	GL343736.1	17	2704
scaffold449191	LGb (chr. X)	1835				scaffold718247	GL343625.1	17	2702
scaffold378489	LGb (chr. X)	1828				scaffold305244	GL343943.1	17	2702
C49119511	LGb (chr. X)	1825				scaffold142803	GL343556.1	17	2697
scaffold213517	LGb (chr. X)	1823				scaffold91931	GL343494.1	17	2695
scaffold534706	LGb (chr. X)	1822	gene:ENSACAG00000014433.3_chromosome:AnoCar2.0:LGb (chr. X):570551:726430:-1			scaffold236943	GL343450.1	17	2693
scaffold104792	LGb (chr. X)	1821				scaffold381010	GL343450.1	17	2691
scaffold513114	LGb (chr. X)	1820				scaffold162034	GL343535.1	17	2691	gene:ENSGALG00000000977.7_chromosome:GRCg6a:17:9939834:10017457:-1
scaffold157309	LGb (chr. X)	1818				scaffold248782	GL343494.1	17	2688
scaffold691603	LGb (chr. X)	1815				scaffold526911	GL344272.1	17	2687
scaffold665052	LGb (chr. X)	1812	gene:ENSACAG00000016614.2_chromosome:AnoCar2.0:LGb (chr. X):2703148:2718966:1			scaffold37059	GL343220.1	17	2686
scaffold223424	LGb (chr. X)	1809				scaffold26727	GL343398.1	17	2685
scaffold173456	LGb (chr. X)	1805				scaffold452454	GL343220.1	17	2684
scaffold84364	LGb (chr. X)	1804				scaffold298998	GL343751.1	17	2684
scaffold21104	LGb (chr. X)	1803				scaffold445400	GL344097.1	17	2684
scaffold285530	LGb (chr. X)	1795				C49266721	GL344112.1	17	2683	gene:ENSGALG00000001169.6_chromosome:GRCg6a:17:9279299:9313749:1
scaffold214935	LGb (chr. X)	1794				scaffold195036	GL343448.1	17	2682
C49108797	LGb (chr. X)	1793				C49265039	AAWZ02035066	17	2661	gene:ENSGALG00000001513.7_chromosome:GRCg6a:17:8643905:8676088:1
scaffold113423	LGb (chr. X)	1791				scaffold638652	GL343220.1	17	2659
scaffold704536	LGb (chr. X)	1789	gene:ENSACAG00000016294.2_chromosome:AnoCar2.0:LGb (chr. X):2279130:2287881:1			scaffold624896	GL344062.1	17	2655
scaffold70569	LGb (chr. X)	1782				scaffold745910	GL344876.1	17	2653	gene:ENSGALG00000002437.5_chromosome:GRCg6a:17:8025526:8031500:-1
scaffold666070	LGb (chr. X)	1782				scaffold745838	GL343541.1	17	2650
C49104709	LGb (chr. X)	1782	gene:ENSACAG00000016062.3_chromosome:AnoCar2.0:LGb (chr. X):2155741:2173913:1			scaffold572742	GL343448.1	17	2648
scaffold120676	LGb (chr. X)	1777				scaffold676779	GL344941.1	17	2647	gene:ENSGALG00000034948.2_chromosome:GRCg6a:17:719281:734578:-1
scaffold525115	LGb (chr. X)	1775				scaffold651754	GL343398.1	17	2645
scaffold22477	LGb (chr. X)	1773				scaffold665267	GL343625.1	17	2644	gene:ENSGALG00000001645.7_chromosome:GRCg6a:17:8512171:8529324:-1
scaffold392048	LGb (chr. X)	1773				scaffold394819	GL343448.1	17	2643
C49101395	LGb (chr. X)	1773	gene:ENSACAG00000015788.3_chromosome:AnoCar2.0:LGb (chr. X):2079168:2118677:-1			scaffold727173	AAWZ02036999	17	2631
scaffold688083	LGb (chr. X)	1767				scaffold368583	GL343220.1	17	2630
scaffold155536	LGb (chr. X)	1756				scaffold494710	GL343556.1	17	2628	gene:ENSGALG00000033678.2_chromosome:GRCg6a:17:2354126:2451108:1
scaffold310813	LGb (chr. X)	1756				scaffold745416	GL343405.1	17	2627
scaffold658085	LGb (chr. X)	1755	gene:ENSACAG00000016473.2_chromosome:AnoCar2.0:LGb (chr. X):2373786:2386431:-1			scaffold35449	GL343220.1	17	2621
scaffold682544	LGb (chr. X)	1752	gene:ENSACAG00000015788.3_chromosome:AnoCar2.0:LGb (chr. X):2079168:2118677:-1			scaffold305529	GL343494.1	17	2619	gene:ENSGALG00000039990.2_chromosome:GRCg6a:17:3013995:3080597:-1
scaffold321944	LGb (chr. X)	1742				scaffold412286	GL344237.1	17	2618
scaffold740241	LGb (chr. X)	1740	gene:ENSACAG00000022072.1_chromosome:AnoCar2.0:LGb (chr. X):2266525:2275583:1			scaffold424886	GL343398.1	17	2613
scaffold94346	LGb (chr. X)	1739				scaffold489263	GL343220.1	17	2611
scaffold114182	LGb (chr. X)	1738	gene:ENSACAG00000015563.3_chromosome:AnoCar2.0:LGb (chr. X):1877079:1903016:1			scaffold610996	GL343220.1	17	2611
scaffold289508	LGb (chr. X)	1738	gene:ENSACAG00000014310.2_chromosome:AnoCar2.0:LGb (chr. X):289226:467363:1			scaffold526761	AAWZ02037569	17	2607	gene:ENSGALG00000001347.6_chromosome:GRCg6a:17:9022808:9033001:-1
scaffold274151	LGb (chr. X)	1737				scaffold408285	GL343535.1	17	2607
C49085277	LGb (chr. X)	1729				C49260143	GL343541.1	17	2604
scaffold55185	LGb (chr. X)	1723				scaffold612331	GL343398.1	17	2603
scaffold546731	LGb (chr. X)	1722	gene:ENSACAG00000014440.3_chromosome:AnoCar2.0:LGb (chr. X):983503:1243996:-1			scaffold625318	GL343502.1	17	2602
scaffold660989	LGb (chr. X)	1718	gene:ENSACAG00000014219.3_chromosome:AnoCar2.0:LGb (chr. X):84719:143160:1			scaffold315821	GL343556.1	17	2601	gene:ENSGALG00000008456.7_chromosome:GRCg6a:17:2470501:2727279:1
scaffold739654	LGb (chr. X)	1714				scaffold674239	GL343398.1	17	2599
scaffold546967	LGb (chr. X)	1712	gene:ENSACAG00000014729.3_chromosome:AnoCar2.0:LGb (chr. X):1342765:1373321:1			scaffold367239	GL343999.1	17	2595	gene:ENSGALG00000002955.6_chromosome:GRCg6a:17:7269757:7290205:1
scaffold5973	LGb (chr. X)	1706				scaffold745683	GL343405.1	17	2590
scaffold504505	LGb (chr. X)	1705				scaffold679801	GL344460.1	17	2588	gene:ENSGALG00000008475.5_chromosome:GRCg6a:17:2324755:2351466:1
scaffold683193	LGb (chr. X)	1705				scaffold254935	GL343623.1	17	2584
C49074835	LGb (chr. X)	1703	gene:ENSACAG00000015563.3_chromosome:AnoCar2.0:LGb (chr. X):1877079:1903016:1			scaffold591831	GL343535.1	17	2578	gene:ENSGALG00000000972.7_chromosome:GRCg6a:17:10026746:10122065:1
C49074141	LGb (chr. X)	1701	gene:ENSACAG00000015611.3_chromosome:AnoCar2.0:LGb (chr. X):1909930:2010003:1			scaffold546617	GL343556.1	17	2576	gene:ENSGALG00000008456.7_chromosome:GRCg6a:17:2470501:2727279:1
C49074161	LGb (chr. X)	1701				C49257225	GL343450.1	17	2572
scaffold693301	LGb (chr. X)	1700	gene:ENSACAG00000016492.2_chromosome:AnoCar2.0:LGb (chr. X):2396371:2410832:-1			scaffold652253	GL343220.1	17	2563
scaffold679548	LGb (chr. X)	1699	gene:ENSACAG00000014525.3_chromosome:AnoCar2.0:LGb (chr. X):1270638:1298603:-1			scaffold46101	GL343448.1	17	2561
C49073393	LGb (chr. X)	1699				scaffold126179	GL343988.1	17	2560
C49072913	LGb (chr. X)	1698				scaffold477638	GL343556.1	17	2558
C49070143	LGb (chr. X)	1691	gene:ENSACAG00000014866.3_chromosome:AnoCar2.0:LGb (chr. X):1418065:1575711:1			scaffold698904	GL343405.1	17	2557	gene:ENSGALG00000000972.7_chromosome:GRCg6a:17:10026746:10122065:1
C49068857	LGb (chr. X)	1688				scaffold718999	GL343450.1	17	2557
C49067937	LGb (chr. X)	1685				scaffold731392	GL344097.1	17	2557
scaffold678297	LGb (chr. X)	1683				C49255583	GL343937.1	17	2555	gene:ENSGALG00000001073.6_chromosome:GRCg6a:17:9753750:9812420:-1
scaffold735238	LGb (chr. X)	1683	gene:ENSACAG00000016218.3_chromosome:AnoCar2.0:LGb (chr. X):2227290:2264948:-1			scaffold441320	GL343601.1	17	2551
scaffold738551	LGb (chr. X)	1683				scaffold728897	GL343398.1	17	2549
C49067029	LGb (chr. X)	1683	gene:ENSACAG00000015099.3_chromosome:AnoCar2.0:LGb (chr. X):1658933:1699986:-1			scaffold731962	GL344112.1	17	2542
scaffold682885	LGb (chr. X)	1681	gene:ENSACAG00000015611.3_chromosome:AnoCar2.0:LGb (chr. X):1909930:2010003:1			scaffold466322	GL343943.1	17	2539
C49066077	LGb (chr. X)	1681				scaffold677710	GL343220.1	17	2538
scaffold348882	LGb (chr. X)	1680	gene:ENSACAG00000014642.3_chromosome:AnoCar2.0:LGb (chr. X):1313349:1328807:1			scaffold176897	GL343448.1	17	2536
scaffold113830	LGb (chr. X)	1678				C49253547	GL343943.1	17	2534	gene:ENSGALG00000050051.1_chromosome:GRCg6a:17:1329415:1359327:1
scaffold401851	LGb (chr. X)	1678				scaffold201435	GL343220.1	17	2533
scaffold703992	LGb (chr. X)	1677	gene:ENSACAG00000014642.3_chromosome:AnoCar2.0:LGb (chr. X):1313349:1328807:1			scaffold232386	GL343398.1	17	2533
scaffold667877	LGb (chr. X)	1675	gene:ENSACAG00000016449.2_chromosome:AnoCar2.0:LGb (chr. X):2339025:2372226:1			scaffold389666	GL343398.1	17	2532
scaffold250543	LGb (chr. X)	1674				scaffold48749	GL343450.1	17	2532
C49063237	LGb (chr. X)	1674	gene:ENSACAG00000014433.3_chromosome:AnoCar2.0:LGb (chr. X):570551:726430:-1			scaffold725316	GL343220.1	17	2529
scaffold613151	LGb (chr. X)	1672				scaffold58821	GL343494.1	17	2527
C49061291	LGb (chr. X)	1670				scaffold603388	GL343494.1	17	2523	gene:ENSGALG00000007079.5_chromosome:GRCg6a:17:3365148:3582266:1
scaffold47645	LGb (chr. X)	1660				scaffold630682	GL344262.1	17	2520	gene:ENSGALG00000038223.2_chromosome:GRCg6a:17:2832458:2858968:-1
scaffold400685	LGb (chr. X)	1657	gene:ENSACAG00000014866.3_chromosome:AnoCar2.0:LGb (chr. X):1418065:1575711:1			scaffold145621	GL343535.1	17	2515
scaffold281076	LGb (chr. X)	1649				C49250959	GL343398.1	17	2509
C49051733	LGb (chr. X)	1648				C49250605	GL343535.1	17	2506
scaffold119057	LGb (chr. X)	1645				C49250251	AAWZ02035066	17	2502
scaffold189066	LGb (chr. X)	1642				scaffold649696	GL343494.1	17	2500
scaffold737846	LGb (chr. X)	1641				scaffold674337	GL343220.1	17	2494
C49048545	LGb (chr. X)	1641				scaffold55269	GL343736.1	17	2490
scaffold526868	LGb (chr. X)	1640				C49248851	GL343448.1	17	2489
C49047835	LGb (chr. X)	1639	gene:ENSACAG00000016430.3_chromosome:AnoCar2.0:LGb (chr. X):2294739:2310096:1			scaffold666249	GL343719.1	17	2489
C49044519	LGb (chr. X)	1632				scaffold237363	GL343220.1	17	2487
scaffold366913	LGb (chr. X)	1628	gene:ENSACAG00000015788.3_chromosome:AnoCar2.0:LGb (chr. X):2079168:2118677:-1			C49248469	GL343541.1	17	2486
scaffold388286	LGb (chr. X)	1628	gene:ENSACAG00000014642.3_chromosome:AnoCar2.0:LGb (chr. X):1313349:1328807:1			scaffold366548	GL343450.1	17	2485
scaffold68920	LGb (chr. X)	1625				scaffold613547	GL343751.1	17	2483
scaffold600017	LGb (chr. X)	1622	gene:ENSACAG00000015099.3_chromosome:AnoCar2.0:LGb (chr. X):1658933:1699986:-1			scaffold40506	GL343937.1	17	2480
scaffold736577	LGb (chr. X)	1619				scaffold245191	GL343502.1	17	2478
scaffold394365	LGb (chr. X)	1617				scaffold666798	GL343763.1	17	2477	gene:ENSGALG00000004881.6_chromosome:GRCg6a:17:5366372:5385378:1
scaffold491695	LGb (chr. X)	1615				scaffold487701	GL343448.1	17	2473
scaffold691305	LGb (chr. X)	1615				C49246965	GL344062.1	17	2472
scaffold679394	LGb (chr. X)	1614	gene:ENSACAG00000014440.3_chromosome:AnoCar2.0:LGb (chr. X):983503:1243996:-1			scaffold581356	GL343220.1	17	2470
C49036409	LGb (chr. X)	1614	gene:ENSACAG00000015687.2_chromosome:AnoCar2.0:LGb (chr. X):2025809:2030961:-1			scaffold370887	GL343535.1	17	2465	gene:ENSGALG00000000977.7_chromosome:GRCg6a:17:9939834:10017457:-1
scaffold147828	LGb (chr. X)	1613				scaffold682101	GL344637.1	17	2464
C49034033	LGb (chr. X)	1609				scaffold61063	GL343999.1	17	2461
scaffold596068	LGb (chr. X)	1608				scaffold685069	GL343541.1	17	2451
scaffold190302	LGb (chr. X)	1602				scaffold364998	GL343220.1	17	2449
scaffold85943	LGb (chr. X)	1596				scaffold719436	GL343736.1	17	2449	gene:ENSGALG00000002682.6_chromosome:GRCg6a:17:7458700:7474581:-1
C49027031	LGb (chr. X)	1595				scaffold717899	GL343494.1	17	2448
scaffold450410	LGb (chr. X)	1594				scaffold622054	GL343763.1	17	2446
scaffold230713	LGb (chr. X)	1592				scaffold715836	GL343494.1	17	2445	gene:ENSGALG00000007079.5_chromosome:GRCg6a:17:3365148:3582266:1
scaffold443292	LGb (chr. X)	1590				scaffold5615	GL343535.1	17	2443	gene:ENSGALG00000030263.2_chromosome:GRCg6a:17:944780:997393:-1
C49023883	LGb (chr. X)	1588	gene:ENSACAG00000014638.3_chromosome:AnoCar2.0:LGb (chr. X):1298637:1308580:1			scaffold573407	AAWZ02036218	17	2441	gene:ENSGALG00000001474.6_chromosome:GRCg6a:17:8676966:8692183:-1
scaffold348680	LGb (chr. X)	1586	gene:ENSACAG00000015099.3_chromosome:AnoCar2.0:LGb (chr. X):1658933:1699986:-1			scaffold92854	GL343220.1	17	2441
scaffold19688	LGb (chr. X)	1584				scaffold216801	GL343988.1	17	2441
C49020099	LGb (chr. X)	1581				C49243399	GL343405.1	17	2440
C49016009	LGb (chr. X)	1572				scaffold654403	GL343220.1	17	2432
scaffold434687	LGb (chr. X)	1571				scaffold684274	GL344202.1	17	2430	gene:ENSGALG00000002364.6_chromosome:GRCg6a:17:8149868:8171824:1
scaffold686497	LGb (chr. X)	1571				scaffold327619	GL343398.1	17	2426
scaffold730084	LGb (chr. X)	1567				scaffold683273	GL344151.1	17	2426	gene:ENSGALG00000037375.2_chromosome:GRCg6a:17:695350:714591:-1
C49013637	LGb (chr. X)	1567				scaffold322456	GL343398.1	17	2424
C49013663	LGb (chr. X)	1567				scaffold681202	GL343502.1	17	2424
C49010753	LGb (chr. X)	1562	gene:ENSACAG00000016040.3_chromosome:AnoCar2.0:LGb (chr. X):2148701:2154261:1			scaffold363695	GL343736.1	17	2421
C49010855	LGb (chr. X)	1562				scaffold248063	GL343494.1	17	2415	gene:ENSGALG00000039990.2_chromosome:GRCg6a:17:3013995:3080597:-1
C49010043	LGb (chr. X)	1561	gene:ENSACAG00000016218.3_chromosome:AnoCar2.0:LGb (chr. X):2227290:2264948:-1			scaffold696365	GL343494.1	17	2414	gene:ENSGALG00000039990.2_chromosome:GRCg6a:17:3013995:3080597:-1
C49009647	LGb (chr. X)	1560				scaffold608018	GL343625.1	17	2414	gene:ENSGALG00000001645.7_chromosome:GRCg6a:17:8511817:8538039:-1
C49009937	LGb (chr. X)	1560				scaffold701407	GL343398.1	17	2413
C49007865	LGb (chr. X)	1556				scaffold398590	GL343736.1	17	2408	gene:ENSGALG00000002682.6_chromosome:GRCg6a:17:7458700:7474581:-1
scaffold565558	LGb (chr. X)	1555				C49239387	GL344004.1	17	2407
scaffold70089	LGb (chr. X)	1553				scaffold71424	GL343450.1	17	2406
C49005879	LGb (chr. X)	1552	gene:ENSACAG00000016218.3_chromosome:AnoCar2.0:LGb (chr. X):2227290:2264948:-1			C49238739	GL343220.1	17	2402
scaffold691500	LGb (chr. X)	1547				scaffold654846	GL343502.1	17	2400
C49001025	LGb (chr. X)	1543	gene:ENSACAG00000016724.3_chromosome:AnoCar2.0:LGb (chr. X):2832962:2920266:1			scaffold128182	GL343398.1	17	2397
C48999569	LGb (chr. X)	1541	gene:ENSACAG00000016526.3_chromosome:AnoCar2.0:LGb (chr. X):2413952:2463375:-1			scaffold507702	GL343937.1	17	2397
C48999829	LGb (chr. X)	1541				scaffold209253	GL343450.1	17	2395
scaffold673608	LGb (chr. X)	1537				scaffold538365	GL344328.1	17	2394
C48997677	LGb (chr. X)	1537				scaffold744851	GL343502.1	17	2390
C48996995	LGb (chr. X)	1536	gene:ENSACAG00000016724.3_chromosome:AnoCar2.0:LGb (chr. X):2832962:2920266:1			C49236907	GL343556.1	17	2387
scaffold524690	LGb (chr. X)	1532	gene:ENSACAG00000016724.3_chromosome:AnoCar2.0:LGb (chr. X):2832962:2920266:1			scaffold43751	GL343450.1	17	2384
C48994329	LGb (chr. X)	1531				scaffold566320	GL343405.1	17	2381
scaffold345136	LGb (chr. X)	1530				scaffold441258	GL343535.1	17	2381
scaffold737341	LGb (chr. X)	1529				scaffold423674	GL343220.1	17	2380
scaffold6770	LGb (chr. X)	1527	gene:ENSACAG00000015091.3_chromosome:AnoCar2.0:LGb (chr. X):1595171:1602861:-1			C49236043	GL343763.1	17	2380	gene:ENSGALG00000004881.6_chromosome:GRCg6a:17:5366372:5385378:1
C48991393	LGb (chr. X)	1526				scaffold529607	GL343448.1	17	2379
scaffold669308	LGb (chr. X)	1525	gene:ENSACAG00000014866.3_chromosome:AnoCar2.0:LGb (chr. X):1418065:1575711:1			scaffold540493	GL343812.1	17	2378
scaffold86454	LGb (chr. X)	1524				scaffold700025	AAWZ02039586	17	2376	gene:ENSGALG00000045310.2_chromosome:GRCg6a:17:1402526:1413015:1
scaffold379154	LGb (chr. X)	1523				scaffold522413	GL343494.1	17	2370	gene:ENSGALG00000038223.2_chromosome:GRCg6a:17:2832458:2858968:-1
scaffold276175	LGb (chr. X)	1520	gene:ENSACAG00000015382.3_chromosome:AnoCar2.0:LGb (chr. X):1771294:1777698:-1			scaffold235911	GL343502.1	17	2363
C48986439	LGb (chr. X)	1517				scaffold422051	GL343398.1	17	2360
C48981271	LGb (chr. X)	1508	gene:ENSACAG00000016724.3_chromosome:AnoCar2.0:LGb (chr. X):2832962:2920266:1			scaffold561046	GL343943.1	17	2358
scaffold672718	LGb (chr. X)	1501				scaffold159740	GL343405.1	17	2356
C48977581	LGb (chr. X)	1501				scaffold81985	GL343405.1	17	2345
scaffold680950	LGb (chr. X)	1499	gene:ENSACAG00000015788.3_chromosome:AnoCar2.0:LGb (chr. X):2079168:2118677:-1			scaffold680832	GL343220.1	17	2343
C48976281	LGb (chr. X)	1499	gene:ENSACAG00000014866.3_chromosome:AnoCar2.0:LGb (chr. X):1418065:1575711:1			scaffold62776	GL343450.1	17	2341
scaffold612260	LGb (chr. X)	1498	gene:ENSACAG00000014433.3_chromosome:AnoCar2.0:LGb (chr. X):570551:726430:-1			C49230717	GL343220.1	17	2340
scaffold91920	LGb (chr. X)	1491	gene:ENSACAG00000016597.3_chromosome:AnoCar2.0:LGb (chr. X):2553509:2665942:-1			scaffold714283	GL343888.1	17	2340	gene:ENSGALG00000036894.2_chromosome:GRCg6a:17:781741:814817:-1
C48970607	LGb (chr. X)	1489				scaffold564523	GL343405.1	17	2334
scaffold635820	LGb (chr. X)	1487	gene:ENSACAG00000016218.3_chromosome:AnoCar2.0:LGb (chr. X):2227290:2264948:-1			C49229375	GL343450.1	17	2331
scaffold408904	LGb (chr. X)	1484	gene:ENSACAG00000015701.3_chromosome:AnoCar2.0:LGb (chr. X):2037808:2053612:1			C49229213	GL343541.1	17	2329	gene:ENSGALG00000007038.5_chromosome:GRCg6a:17:3593496:3854597:-1
C48967815	LGb (chr. X)	1484				C49229199	GL344151.1	17	2329
scaffold678870	LGb (chr. X)	1479				scaffold297910	GL343601.1	17	2327
scaffold690175	LGb (chr. X)	1478	gene:ENSACAG00000016526.3_chromosome:AnoCar2.0:LGb (chr. X):2413952:2463375:-1			scaffold324436	GL343943.1	17	2327	gene:ENSGALG00000008898.7_chromosome:GRCg6a:17:1366340:1396917:-1
scaffold736325	LGb (chr. X)	1476				C49228691	GL343625.1	17	2326	gene:ENSGALG00000008518.7_chromosome:GRCg6a:17:2287820:2308533:1
scaffold674186	LGb (chr. X)	1468				scaffold430987	GL343450.1	17	2325
C48958141	LGb (chr. X)	1468				C49228305	GL343541.1	17	2323
scaffold677666	LGb (chr. X)	1467				scaffold693972	GL343502.1	17	2320
C48957523	LGb (chr. X)	1467				scaffold225402	GL343535.1	17	2318
scaffold734192	LGb (chr. X)	1466				scaffold419763	GL343398.1	17	2314
scaffold117920	LGb (chr. X)	1463				scaffold594675	GL343220.1	17	2311
C48954837	LGb (chr. X)	1463				scaffold721140	GL343494.1	17	2311
C48954865	LGb (chr. X)	1463	gene:ENSACAG00000015259.3_chromosome:AnoCar2.0:LGb (chr. X):1750187:1760584:1			scaffold114747	GL343398.1	17	2306
C48954553	LGb (chr. X)	1462				C49225297	GL344616.1	17	2303	gene:ENSGALG00000007079.5_chromosome:GRCg6a:17:3365148:3582266:1
scaffold691104	LGb (chr. X)	1461	gene:ENSACAG00000015432.3_chromosome:AnoCar2.0:LGb (chr. X):1812573:1820994:-1			scaffold198167	GL343448.1	17	2300
scaffold668408	LGb (chr. X)	1459				scaffold695478	GL343502.1	17	2299
scaffold185069	LGb (chr. X)	1457				scaffold721413	GL343751.1	17	2295
scaffold540178	LGb (chr. X)	1457				scaffold193197	GL343535.1	17	2293
C48951091	LGb (chr. X)	1457				C49223705	GL343601.1	17	2291
scaffold348779	LGb (chr. X)	1456				scaffold710311	GL343398.1	17	2290
scaffold652262	LGb (chr. X)	1455	gene:ENSACAG00000015563.3_chromosome:AnoCar2.0:LGb (chr. X):1877079:1903016:1			scaffold554882	GL343956.1	17	2285	gene:ENSGALG00000002515.7_chromosome:GRCg6a:17:7899618:7927026:1
scaffold735058	LGb (chr. X)	1455				C49222683	GL343625.1	17	2284	gene:ENSGALG00000008532.6_chromosome:GRCg6a:17:2266795:2277932:1
scaffold142948	LGb (chr. X)	1454	gene:ENSACAG00000015432.3_chromosome:AnoCar2.0:LGb (chr. X):1812573:1820994:-1			scaffold722620	GL343398.1	17	2282	gene:ENSGALG00000006958.6_chromosome:GRCg6a:17:5031761:5159465:1
scaffold672794	LGb (chr. X)	1452				C49222415	GL343751.1	17	2282
C48946857	LGb (chr. X)	1450	gene:ENSACAG00000016724.3_chromosome:AnoCar2.0:LGb (chr. X):2832962:2920266:1			scaffold194925	GL343448.1	17	2280
scaffold301594	LGb (chr. X)	1449				scaffold217301	GL343535.1	17	2278
scaffold120454	LGb (chr. X)	1448				C49221511	GL343405.1	17	2277
scaffold586979	LGb (chr. X)	1446	gene:ENSACAG00000016062.3_chromosome:AnoCar2.0:LGb (chr. X):2155741:2173913:1			scaffold596376	GL343220.1	17	2274
C48942625	LGb (chr. X)	1444				scaffold489588	GL343535.1	17	2270
C48939215	LGb (chr. X)	1438				scaffold398546	GL344332.1	17	2270	gene:ENSGALG00000008616.6_chromosome:GRCg6a:17:2195780:2233574:1
scaffold275537	LGb (chr. X)	1436	gene:ENSACAG00000014379.3_chromosome:AnoCar2.0:LGb (chr. X):526496:556913:1			scaffold744492	GL343448.1	17	2267
C48936959	LGb (chr. X)	1435				scaffold519995	GL344272.1	17	2267
scaffold306914	LGb (chr. X)	1432				C49219695	AAWZ02036218	17	2265	gene:ENSGALG00000001474.6_chromosome:GRCg6a:17:8676966:8692183:-1
scaffold575893	LGb (chr. X)	1431				scaffold37901	GL343535.1	17	2262
scaffold92450	LGb (chr. X)	1430				scaffold648164	GL343450.1	17	2258
C48931677	LGb (chr. X)	1426				scaffold667891	GL343888.1	17	2256	gene:ENSGALG00000036894.2_chromosome:GRCg6a:17:781741:814817:-1
scaffold405446	LGb (chr. X)	1422				scaffold141463	GL343220.1	17	2251
scaffold257500	LGb (chr. X)	1420				scaffold599020	GL343398.1	17	2249
scaffold481979	LGb (chr. X)	1420	gene:ENSACAG00000016614.2_chromosome:AnoCar2.0:LGb (chr. X):2703148:2718966:1			scaffold159773	GL343502.1	17	2249
scaffold330569	LGb (chr. X)	1418	gene:ENSACAG00000015099.3_chromosome:AnoCar2.0:LGb (chr. X):1658933:1699986:-1			C49217021	GL343220.1	17	2248
scaffold673838	LGb (chr. X)	1417				scaffold37190	GL343956.1	17	2248	gene:ENSGALG00000002515.7_chromosome:GRCg6a:17:7899618:7927026:1
C48924855	LGb (chr. X)	1416				C49216965	GL343398.1	17	2247
scaffold439191	LGb (chr. X)	1413				C49216953	GL343405.1	17	2247
scaffold527102	LGb (chr. X)	1413				scaffold596572	GL343450.1	17	2246
C48923027	LGb (chr. X)	1413	gene:ENSACAG00000014219.3_chromosome:AnoCar2.0:LGb (chr. X):84719:143160:1			scaffold580621	GL343220.1	17	2245
scaffold476107	LGb (chr. X)	1411				scaffold724685	GL343502.1	17	2244
scaffold517239	LGb (chr. X)	1408				scaffold448934	GL343812.1	17	2244
scaffold644644	LGb (chr. X)	1407				C49216253	GL343448.1	17	2243
scaffold662190	LGb (chr. X)	1406	gene:ENSACAG00000015296.3_chromosome:AnoCar2.0:LGb (chr. X):1759453:1768496:-1			scaffold268953	GL343736.1	17	2243	gene:ENSGALG00000002699.6_chromosome:GRCg6a:17:7348639:7446893:-1
C48915593	LGb (chr. X)	1403	gene:ENSACAG00000016218.3_chromosome:AnoCar2.0:LGb (chr. X):2227290:2264948:-1			scaffold499995	GL344411.1	17	2241
C48915523	LGb (chr. X)	1402	gene:ENSACAG00000016724.3_chromosome:AnoCar2.0:LGb (chr. X):2832962:2920266:1			scaffold175904	GL343719.1	17	2240
C48914681	LGb (chr. X)	1401				C49215681	GL343220.1	17	2239
scaffold60914	LGb (chr. X)	1398				scaffold710774	GL344194.1	17	2239
C48910935	LGb (chr. X)	1396	gene:ENSACAG00000014866.3_chromosome:AnoCar2.0:LGb (chr. X):1418065:1575711:1			scaffold688248	GL343448.1	17	2231
scaffold190758	LGb (chr. X)	1392	gene:ENSACAG00000014642.3_chromosome:AnoCar2.0:LGb (chr. X):1313349:1328807:1			scaffold205767	GL343535.1	17	2230
scaffold473414	LGb (chr. X)	1392				scaffold402550	GL343535.1	17	2229
scaffold405044	LGb (chr. X)	1388				C49213701	GL343450.1	17	2227
scaffold730721	LGb (chr. X)	1387	gene:ENSACAG00000015701.3_chromosome:AnoCar2.0:LGb (chr. X):2037808:2053612:1			scaffold203708	GL343494.1	17	2226	gene:ENSGALG00000007079.5_chromosome:GRCg6a:17:3365148:3582266:1
scaffold478615	LGb (chr. X)	1386				scaffold510215	GL343448.1	17	2223
scaffold732294	LGb (chr. X)	1384	gene:ENSACAG00000014866.3_chromosome:AnoCar2.0:LGb (chr. X):1418065:1575711:1			scaffold648653	GL343398.1	17	2222
C48901767	LGb (chr. X)	1383				scaffold445304	GL343448.1	17	2221
C48899053	LGb (chr. X)	1379	gene:ENSACAG00000016724.3_chromosome:AnoCar2.0:LGb (chr. X):2832962:2920266:1			scaffold719152	GL344004.1	17	2221	gene:ENSGALG00000008798.6_chromosome:GRCg6a:17:1931676:1938932:1
scaffold575804	LGb (chr. X)	1378				scaffold478599	GL343623.1	17	2220
scaffold588757	LGb (chr. X)	1377	gene:ENSACAG00000014642.3_chromosome:AnoCar2.0:LGb (chr. X):1313349:1328807:1			scaffold648921	GL343751.1	17	2217
scaffold603722	LGb (chr. X)	1375				scaffold720411	GL343398.1	17	2214
scaffold453376	LGb (chr. X)	1373				scaffold387885	GL343220.1	17	2209
C48894971	LGb (chr. X)	1373	gene:ENSACAG00000015441.3_chromosome:AnoCar2.0:LGb (chr. X):1835711:1859967:1			scaffold636566	GL343625.1	17	2207
scaffold37696	LGb (chr. X)	1372	gene:ENSACAG00000016526.3_chromosome:AnoCar2.0:LGb (chr. X):2413952:2463375:-1			scaffold38439	GL343220.1	17	2206
scaffold732143	LGb (chr. X)	1372	gene:ENSACAG00000014379.3_chromosome:AnoCar2.0:LGb (chr. X):526496:556913:1			scaffold253705	GL343220.1	17	2205
C48891897	LGb (chr. X)	1369				scaffold379225	GL343220.1	17	2205
C48887973	LGb (chr. X)	1364				scaffold393002	GL343450.1	17	2203
C48886827	LGb (chr. X)	1362				C49209877	GL343751.1	17	2203	gene:ENSGALG00000001225.6_chromosome:GRCg6a:17:9117855:9177510:1
scaffold644883	LGb (chr. X)	1356				C49209577	GL343502.1	17	2202
scaffold673562	LGb (chr. X)	1355				scaffold11014	GL343888.1	17	2202	gene:ENSGALG00000036894.2_chromosome:GRCg6a:17:781741:814817:-1
scaffold234015	LGb (chr. X)	1354				scaffold508151	GL343448.1	17	2201
C48880853	LGb (chr. X)	1354	gene:ENSACAG00000015099.3_chromosome:AnoCar2.0:LGb (chr. X):1658933:1699986:-1			scaffold611756	GL343450.1	17	2194
scaffold380131	LGb (chr. X)	1352				scaffold431464	GL343502.1	17	2194
C48879167	LGb (chr. X)	1352				scaffold46406	GL343535.1	17	2191
scaffold553982	LGb (chr. X)	1349				scaffold395611	GL343450.1	17	2188
scaffold662744	LGb (chr. X)	1349				scaffold722174	GL343450.1	17	2188
scaffold25622	LGb (chr. X)	1347	gene:ENSACAG00000000716.2_chromosome:AnoCar2.0:LGb (chr. X):3261512:3267944:1			scaffold163855	GL343502.1	17	2188
scaffold644362	LGb (chr. X)	1347				scaffold673658	GL344151.1	17	2188
scaffold448794	LGb (chr. X)	1345	gene:ENSACAG00000014440.3_chromosome:AnoCar2.0:LGb (chr. X):983503:1243996:-1			scaffold87873	GL343398.1	17	2186
scaffold728761	LGb (chr. X)	1345				scaffold453182	GL343220.1	17	2183
scaffold71128	LGb (chr. X)	1344	gene:ENSACAG00000029360.1_chromosome:AnoCar2.0:LGb (chr. X):2031204:2036258:1			C49206055	GL343405.1	17	2181
C48873283	LGb (chr. X)	1344				scaffold725377	GL343625.1	17	2177	gene:ENSGALG00000008518.7_chromosome:GRCg6a:17:2287820:2308533:1
scaffold433410	LGb (chr. X)	1342	gene:ENSACAG00000015611.3_chromosome:AnoCar2.0:LGb (chr. X):1909930:2010003:1			C49205175	GL343751.1	17	2176
scaffold264425	LGb (chr. X)	1341				C49204867	GL343398.1	17	2174
scaffold246781	LGb (chr. X)	1338				scaffold258860	GL343502.1	17	2174
C48868151	LGb (chr. X)	1338				C49204361	GL343623.1	17	2171
scaffold295404	LGb (chr. X)	1337				C49203737	GL344062.1	17	2168
scaffold406322	LGb (chr. X)	1337	gene:ENSACAG00000016614.2_chromosome:AnoCar2.0:LGb (chr. X):2703148:2718966:1			scaffold80370	GL344328.1	17	2168
scaffold653751	LGb (chr. X)	1336	gene:ENSACAG00000015099.3_chromosome:AnoCar2.0:LGb (chr. X):1658933:1699986:-1			scaffold689040	GL343502.1	17	2167
scaffold133029	LGb (chr. X)	1333	gene:ENSACAG00000015099.3_chromosome:AnoCar2.0:LGb (chr. X):1658933:1699986:-1			scaffold744459	GL343448.1	17	2166
scaffold425855	LGb (chr. X)	1331				scaffold509250	GL344097.1	17	2166	gene:ENSGALG00000008920.6_chromosome:GRCg6a:17:1312877:1330720:1
C48863535	LGb (chr. X)	1331	gene:ENSACAG00000016449.2_chromosome:AnoCar2.0:LGb (chr. X):2339025:2372226:1			scaffold720815	GL343736.1	17	2161	gene:ENSGALG00000002699.6_chromosome:GRCg6a:17:7349501:7446520:-1
C48859871	LGb (chr. X)	1327				scaffold714068	GL344642.1	17	2158	gene:ENSGALG00000001314.6_chromosome:GRCg6a:17:9061884:9070028:1
scaffold651132	LGb (chr. X)	1324	gene:ENSACAG00000016724.3_chromosome:AnoCar2.0:LGb (chr. X):2832962:2920266:1			C49201775	GL343450.1	17	2157
scaffold182776	LGb (chr. X)	1322				scaffold705853	GL343220.1	17	2156
scaffold244211	LGb (chr. X)	1321	gene:ENSACAG00000015204.2_chromosome:AnoCar2.0:LGb (chr. X):1707177:1719598:-1			scaffold13725	GL343541.1	17	2155
C48855659	LGb (chr. X)	1321	gene:ENSACAG00000014729.3_chromosome:AnoCar2.0:LGb (chr. X):1342765:1373321:1			scaffold672752	GL343888.1	17	2154	gene:ENSGALG00000036894.2_chromosome:GRCg6a:17:781741:814817:-1
scaffold83695	LGb (chr. X)	1319				scaffold691070	GL344184.1	17	2151	gene:ENSGALG00000005036.7_chromosome:GRCg6a:17:5276316:5295621:1
scaffold90474	LGb (chr. X)	1317				scaffold683241	GL343220.1	17	2150
C48852411	LGb (chr. X)	1317				scaffold650255	GL343601.1	17	2150
scaffold440036	LGb (chr. X)	1315				C49200339	GL343220.1	17	2149
scaffold697072	LGb (chr. X)	1314				scaffold424892	GL344072.1	17	2146
scaffold729548	LGb (chr. X)	1314				scaffold24097	GL343405.1	17	2143
scaffold287028	LGb (chr. X)	1305				C49198677	GL344112.1	17	2141
scaffold660171	LGb (chr. X)	1305				scaffold744498	GL343502.1	17	2140
C48842491	LGb (chr. X)	1305				scaffold721440	GL343556.1	17	2140	gene:ENSGALG00000033678.2_chromosome:GRCg6a:17:2354126:2451108:1
scaffold730256	LGb (chr. X)	1300	gene:ENSACAG00000029240.1_chromosome:AnoCar2.0:LGb (chr. X):2729155:2749456:-1			scaffold353908	GL343220.1	17	2136
scaffold486825	LGb (chr. X)	1298				scaffold634784	GL343535.1	17	2132
scaffold376758	LGb (chr. X)	1297				C49196919	GL343502.1	17	2131	gene:ENSGALG00000000934.6_chromosome:GRCg6a:17:10544180:10549641:1
C48836397	LGb (chr. X)	1297	gene:ENSACAG00000015788.3_chromosome:AnoCar2.0:LGb (chr. X):2079168:2118677:-1			scaffold477389	GL343956.1	17	2131
C48835125	LGb (chr. X)	1296				scaffold509916	GL343494.1	17	2130
scaffold730787	LGb (chr. X)	1293				scaffold271174	GL343535.1	17	2130
C48832933	LGb (chr. X)	1293				scaffold535900	GL343450.1	17	2127
scaffold625588	LGb (chr. X)	1292				scaffold216706	GL344059.1	17	2126	gene:ENSGALG00000039791.3_chromosome:GRCg6a:17:5775799:5788840:1
C48831971	LGb (chr. X)	1292	gene:ENSACAG00000015432.3_chromosome:AnoCar2.0:LGb (chr. X):1812573:1820994:-1			scaffold635764	GL344072.1	17	2122
scaffold636819	LGb (chr. X)	1288				scaffold619373	GL343999.1	17	2121
scaffold229986	LGb (chr. X)	1284				scaffold302691	GL343398.1	17	2119
scaffold491774	LGb (chr. X)	1283				C49193963	GL343888.1	17	2116	gene:ENSGALG00000038789.2_chromosome:GRCg6a:17:778807:781437:-1
scaffold156765	LGb (chr. X)	1279				scaffold691557	AAWZ02040154	17	2115	gene:ENSGALG00000004986.8_chromosome:GRCg6a:17:5306106:5311038:-1
C48820391	LGb (chr. X)	1278	gene:ENSACAG00000015441.3_chromosome:AnoCar2.0:LGb (chr. X):1835711:1859967:1			scaffold743640	GL343535.1	17	2113
C48818405	LGb (chr. X)	1276	gene:ENSACAG00000014310.2_chromosome:AnoCar2.0:LGb (chr. X):289226:467363:1			C49192877	GL343450.1	17	2111
scaffold667226	LGb (chr. X)	1275				scaffold696668	GL343220.1	17	2107
scaffold617331	LGb (chr. X)	1273				C49192255	GL343541.1	17	2107
scaffold127157	LGb (chr. X)	1269				scaffold662316	GL343220.1	17	2106
scaffold136851	LGb (chr. X)	1268				scaffold706846	GL343450.1	17	2105
scaffold545071	LGb (chr. X)	1267				scaffold308439	GL343535.1	17	2104
C48806649	LGb (chr. X)	1263	gene:ENSACAG00000015611.3_chromosome:AnoCar2.0:LGb (chr. X):1909930:2010003:1			scaffold359897	GL344602.1	17	2103
scaffold210433	LGb (chr. X)	1261				scaffold743647	GL343751.1	17	2102	gene:ENSGALG00000001225.6_chromosome:GRCg6a:17:9117855:9177510:1
C48804155	LGb (chr. X)	1260				scaffold20742	GL343450.1	17	2100
scaffold78365	LGb (chr. X)	1259	gene:ENSACAG00000015611.3_chromosome:AnoCar2.0:LGb (chr. X):1909930:2010003:1			scaffold381968	GL343601.1	17	2096
C48803507	LGb (chr. X)	1259				C49189439	GL344200.1	17	2093	gene:ENSGALG00000003875.6_chromosome:GRCg6a:17:6313958:6334825:1
scaffold196151	LGb (chr. X)	1258	gene:ENSACAG00000014525.3_chromosome:AnoCar2.0:LGb (chr. X):1270638:1298603:-1			scaffold707998	GL344812.1	17	2089
scaffold436739	LGb (chr. X)	1258	gene:ENSACAG00000014525.3_chromosome:AnoCar2.0:LGb (chr. X):1270638:1298603:-1			scaffold405623	GL343448.1	17	2088
C48802725	LGb (chr. X)	1258	gene:ENSACAG00000016526.3_chromosome:AnoCar2.0:LGb (chr. X):2413952:2463375:-1			scaffold364040	GL343448.1	17	2087
C48798085	LGb (chr. X)	1253				scaffold570829	GL343398.1	17	2086
scaffold586387	LGb (chr. X)	1251	gene:ENSACAG00000014729.3_chromosome:AnoCar2.0:LGb (chr. X):1342765:1373321:1			scaffold445749	GL343450.1	17	2086
C48795437	LGb (chr. X)	1250	gene:ENSACAG00000014525.3_chromosome:AnoCar2.0:LGb (chr. X):1270638:1298603:-1			C49187341	GL343556.1	17	2084	gene:ENSGALG00000008456.7_chromosome:GRCg6a:17:2470501:2727279:1
C48793093	LGb (chr. X)	1248	gene:ENSACAG00000015687.2_chromosome:AnoCar2.0:LGb (chr. X):2025809:2030961:-1			C49187271	GL343220.1	17	2083
C48792749	LGb (chr. X)	1247				scaffold113125	GL344328.1	17	2081	gene:ENSGALG00000008886.6_chromosome:GRCg6a:17:1423467:1554275:-1
C48787843	LGb (chr. X)	1242				scaffold409668	GL343220.1	17	2078
scaffold245430	LGb (chr. X)	1241				scaffold217756	GL343601.1	17	2078	gene:ENSGALG00000000972.7_chromosome:GRCg6a:17:10026746:10119493:1
scaffold670800	LGb (chr. X)	1237	gene:ENSACAG00000016724.3_chromosome:AnoCar2.0:LGb (chr. X):2832962:2920266:1			scaffold352223	GL343956.1	17	2078	gene:ENSGALG00000002515.7_chromosome:GRCg6a:17:7908052:7926755:1
C48781723	LGb (chr. X)	1236	gene:ENSACAG00000016422.2_chromosome:AnoCar2.0:LGb (chr. X):2290688:2295074:-1			C49185949	GL343541.1	17	2077	gene:ENSGALG00000034426.2_chromosome:GRCg6a:17:3686290:3688232:1
scaffold113686	LGb (chr. X)	1232	gene:ENSACAG00000015099.3_chromosome:AnoCar2.0:LGb (chr. X):1658933:1699986:-1			scaffold370474	GL344200.1	17	2076	gene:ENSGALG00000003875.6_chromosome:GRCg6a:17:6313958:6334825:1
scaffold594532	LGb (chr. X)	1232				scaffold701993	GL343601.1	17	2075
scaffold161539	LGb (chr. X)	1231	gene:ENSACAG00000014866.3_chromosome:AnoCar2.0:LGb (chr. X):1418065:1575711:1			C49184855	GL343601.1	17	2072
C48777791	LGb (chr. X)	1231				C49184745	AAWZ02039620	17	2071	gene:ENSGALG00000040987.3_chromosome:GRCg6a:17:9003054:9005858:-1
scaffold269180	LGb (chr. X)	1230				scaffold427137	GL343623.1	17	2071
scaffold661713	LGb (chr. X)	1230				scaffold710306	GL343398.1	17	2070
scaffold387381	LGb (chr. X)	1228	gene:ENSACAG00000015099.3_chromosome:AnoCar2.0:LGb (chr. X):1658933:1699986:-1			scaffold275363	GL343601.1	17	2070
scaffold395632	LGb (chr. X)	1227	gene:ENSACAG00000015099.3_chromosome:AnoCar2.0:LGb (chr. X):1658933:1699986:-1			scaffold218228	GL344703.1	17	2069
C48772559	LGb (chr. X)	1226				scaffold743867	GL343220.1	17	2065
C48772697	LGb (chr. X)	1226				scaffold489197	GL343450.1	17	2064
scaffold244747	LGb (chr. X)	1224	gene:ENSACAG00000016526.3_chromosome:AnoCar2.0:LGb (chr. X):2413952:2463375:-1			scaffold324279	GL343535.1	17	2062
scaffold357841	LGb (chr. X)	1222	gene:ENSACAG00000015099.3_chromosome:AnoCar2.0:LGb (chr. X):1658933:1699986:-1			scaffold613776	GL343450.1	17	2059
C48768369	LGb (chr. X)	1221				scaffold207037	GL343405.1	17	2057
scaffold92014	LGb (chr. X)	1219				scaffold709157	GL343556.1	17	2057	gene:ENSGALG00000033678.2_chromosome:GRCg6a:17:2354153:2449455:1
scaffold114718	LGb (chr. X)	1219				scaffold489017	GL343625.1	17	2057
scaffold208381	LGb (chr. X)	1219				scaffold24575	GL343398.1	17	2056
scaffold546611	LGb (chr. X)	1217				C49180903	GL343556.1	17	2054
C48759093	LGb (chr. X)	1212				scaffold373144	GL343494.1	17	2050
scaffold531813	LGb (chr. X)	1211				scaffold694277	GL343405.1	17	2049
scaffold643373	LGb (chr. X)	1211	gene:ENSACAG00000014433.3_chromosome:AnoCar2.0:LGb (chr. X):570551:726430:-1			C49179835	GL344213.1	17	2049
C48758461	LGb (chr. X)	1211				scaffold417256	GL343405.1	17	2048
C48756581	LGb (chr. X)	1209				scaffold561533	GL344343.1	17	2048	gene:ENSGALG00000030263.2_chromosome:GRCg6a:17:944780:997393:-1
scaffold616015	LGb (chr. X)	1208				C49179415	GL343502.1	17	2047	gene:ENSGALG00000000906.5_chromosome:GRCg6a:17:10574805:10660252:1
scaffold639967	LGb (chr. X)	1208				scaffold174056	GL344440.1	17	2047	gene:ENSGALG00000001964.7_chromosome:GRCg6a:17:8173607:8182744:1
scaffold354803	LGb (chr. X)	1206				scaffold712104	GL343220.1	17	2041
C48753347	LGb (chr. X)	1206				scaffold701173	GL343398.1	17	2040
scaffold606872	LGb (chr. X)	1205	gene:ENSACAG00000014219.3_chromosome:AnoCar2.0:LGb (chr. X):84719:143160:1			scaffold379943	GL343763.1	17	2038
C48751237	LGb (chr. X)	1204				scaffold256641	GL343398.1	17	2034
C48750355	LGb (chr. X)	1203				scaffold693022	GL343556.1	17	2032
scaffold727594	LGb (chr. X)	1202				scaffold403184	GL343535.1	17	2030
scaffold374584	LGb (chr. X)	1196	gene:ENSACAG00000015432.3_chromosome:AnoCar2.0:LGb (chr. X):1812573:1820994:-1			C49175455	GL343502.1	17	2029	gene:ENSGALG00000000906.5_chromosome:GRCg6a:17:10574805:10660252:1
C48741937	LGb (chr. X)	1194				scaffold146669	GL343220.1	17	2028
C48740359	LGb (chr. X)	1193				C49174895	GL343450.1	17	2027
scaffold398605	LGb (chr. X)	1189	gene:ENSACAG00000015204.2_chromosome:AnoCar2.0:LGb (chr. X):1707177:1719598:-1			C49174857	GL343502.1	17	2027	gene:ENSGALG00000000927.5_chromosome:GRCg6a:17:10600666:10618538:-1
scaffold450073	LGb (chr. X)	1189				scaffold127908	GL343220.1	17	2024
scaffold18719	LGb (chr. X)	1181	gene:ENSACAG00000015701.3_chromosome:AnoCar2.0:LGb (chr. X):2037808:2053612:1			C49173873	GL343625.1	17	2023	gene:ENSGALG00000001645.7_chromosome:GRCg6a:17:8511817:8538039:-1
scaffold221527	LGb (chr. X)	1181	gene:ENSACAG00000014292.2_chromosome:AnoCar2.0:LGb (chr. X):173812:175467:-1			C49173687	GL343450.1	17	2022
scaffold724460	LGb (chr. X)	1181				scaffold120910	GL343220.1	17	2021
scaffold403326	LGb (chr. X)	1179				scaffold577499	GL343450.1	17	2020	gene:ENSGALG00000006997.5_chromosome:GRCg6a:17:4358151:4436723:-1
scaffold480765	LGb (chr. X)	1179				scaffold412402	GL343937.1	17	2019
C48724285	LGb (chr. X)	1177				scaffold713914	GL343943.1	17	2017
scaffold174701	LGb (chr. X)	1175				scaffold627539	GL343601.1	17	2016
scaffold333891	LGb (chr. X)	1174				scaffold102130	GL343502.1	17	2014
scaffold258873	LGb (chr. X)	1173	gene:ENSACAG00000014866.3_chromosome:AnoCar2.0:LGb (chr. X):1418065:1575711:1			C49171933	GL343888.1	17	2014	gene:ENSGALG00000036894.2_chromosome:GRCg6a:17:781741:814817:-1
scaffold577572	LGb (chr. X)	1172				scaffold615997	GL343812.1	17	2010
scaffold487133	LGb (chr. X)	1171	gene:ENSACAG00000015091.3_chromosome:AnoCar2.0:LGb (chr. X):1595171:1602861:-1			scaffold517146	GL343220.1	17	2009
C48717913	LGb (chr. X)	1171				scaffold159968	AAWZ02038880	17	2008	gene:ENSGALG00000003204.7_chromosome:GRCg6a:17:7158851:7165164:-1
C48718495	LGb (chr. X)	1171				C49170339	GL343541.1	17	2007
C48716367	LGb (chr. X)	1169	gene:ENSACAG00000016062.3_chromosome:AnoCar2.0:LGb (chr. X):2155741:2173913:1			scaffold619504	GL343556.1	17	2005
scaffold69655	LGb (chr. X)	1167				scaffold527209	AAWZ02036756	17	2004
scaffold104553	LGb (chr. X)	1167				C49168725	GL343450.1	17	2000
scaffold652065	LGb (chr. X)	1167				scaffold376795	GL343398.1	17	1999
C48714467	LGb (chr. X)	1167				C49167913	GL343494.1	17	1996
scaffold91764	LGb (chr. X)	1166	gene:ENSACAG00000015204.2_chromosome:AnoCar2.0:LGb (chr. X):1707177:1719598:-1			scaffold565239	GL343405.1	17	1995
C48712989	LGb (chr. X)	1166	gene:ENSACAG00000014866.3_chromosome:AnoCar2.0:LGb (chr. X):1418065:1575711:1			scaffold426126	GL343398.1	17	1993
C48711105	LGb (chr. X)	1164	gene:ENSACAG00000025870.2_chromosome:AnoCar2.0:LGb (chr. X):485310:522604:-1			scaffold710458	GL343450.1	17	1992	gene:ENSGALG00000007001.4_chromosome:GRCg6a:17:3938812:3944462:1
scaffold726729	LGb (chr. X)	1161				C49166441	GL343601.1	17	1991
scaffold171580	LGb (chr. X)	1155				C49166343	GL343937.1	17	1990
scaffold554168	LGb (chr. X)	1155				scaffold475850	GL343450.1	17	1987
C48699441	LGb (chr. X)	1153				scaffold710050	GL343220.1	17	1985
C48698205	LGb (chr. X)	1152	gene:ENSACAG00000015099.3_chromosome:AnoCar2.0:LGb (chr. X):1658933:1699986:-1			scaffold742678	GL343556.1	17	1985
scaffold414348	LGb (chr. X)	1150				C49164469	GL343763.1	17	1983	gene:ENSGALG00000004852.6_chromosome:GRCg6a:17:5387537:5447145:-1
scaffold664343	LGb (chr. X)	1150	gene:ENSACAG00000016660.3_chromosome:AnoCar2.0:LGb (chr. X):2718498:2726728:-1			C49164219	GL343220.1	17	1982
C48690911	LGb (chr. X)	1146				scaffold664183	GL343535.1	17	1982
C48689327	LGb (chr. X)	1144	gene:ENSACAG00000015099.3_chromosome:AnoCar2.0:LGb (chr. X):1658933:1699986:-1			scaffold660251	GL343220.1	17	1981
scaffold552076	LGb (chr. X)	1143	gene:ENSACAG00000015296.3_chromosome:AnoCar2.0:LGb (chr. X):1759453:1768496:-1			scaffold719931	GL343220.1	17	1981
scaffold330698	LGb (chr. X)	1142				scaffold256191	GL343450.1	17	1979
scaffold22147	LGb (chr. X)	1141				C49162949	GL343398.1	17	1977
C48684693	LGb (chr. X)	1140	gene:ENSACAG00000014729.3_chromosome:AnoCar2.0:LGb (chr. X):1342765:1373321:1			scaffold164037	GL343220.1	17	1975
scaffold717103	LGb (chr. X)	1139				C49162037	GL343943.1	17	1974	gene:ENSGALG00000008898.7_chromosome:GRCg6a:17:1366340:1396917:-1
scaffold472886	LGb (chr. X)	1138				C49162245	GL344004.1	17	1974
C48680913	LGb (chr. X)	1137	gene:ENSACAG00000016422.2_chromosome:AnoCar2.0:LGb (chr. X):2290688:2295074:-1			C49162147	GL344348.1	17	1974
C48681575	LGb (chr. X)	1137				scaffold563143	GL343220.1	17	1973
C48680119	LGb (chr. X)	1136				scaffold130175	GL343398.1	17	1973
C48678995	LGb (chr. X)	1135	gene:ENSACAG00000014866.3_chromosome:AnoCar2.0:LGb (chr. X):1418065:1575711:1			C49161505	GL343450.1	17	1972
scaffold204136	LGb (chr. X)	1134	gene:ENSACAG00000015611.3_chromosome:AnoCar2.0:LGb (chr. X):1909930:2010003:1			C49161009	GL344812.1	17	1970
scaffold306468	LGb (chr. X)	1132				C49160195	GL343502.1	17	1967
scaffold288000	LGb (chr. X)	1130	gene:ENSACAG00000014525.3_chromosome:AnoCar2.0:LGb (chr. X):1270638:1298603:-1			scaffold309314	GL343405.1	17	1965
scaffold425572	LGb (chr. X)	1128				scaffold149817	GL343535.1	17	1964
C48671203	LGb (chr. X)	1128	gene:ENSACAG00000016717.3_chromosome:AnoCar2.0:LGb (chr. X):2761403:2773963:1			scaffold550459	GL343535.1	17	1962
scaffold725621	LGb (chr. X)	1126	gene:ENSACAG00000015701.3_chromosome:AnoCar2.0:LGb (chr. X):2037808:2053612:1			scaffold678742	GL343541.1	17	1959
C48669397	LGb (chr. X)	1126				scaffold186428	GL343398.1	17	1956
scaffold100935	LGb (chr. X)	1125				scaffold638348	GL343220.1	17	1955
C48666761	LGb (chr. X)	1124				C49157335	GL343448.1	17	1955
C48661785	LGb (chr. X)	1120				scaffold742966	GL343623.1	17	1955
C48662635	LGb (chr. X)	1120	gene:ENSACAG00000014219.3_chromosome:AnoCar2.0:LGb (chr. X):84719:143160:1			C49156979	GL343398.1	17	1954
scaffold387963	LGb (chr. X)	1119	gene:ENSACAG00000014866.3_chromosome:AnoCar2.0:LGb (chr. X):1418065:1575711:1			scaffold137466	GL343398.1	17	1953
scaffold43568	LGb (chr. X)	1116				scaffold742682	AAWZ02036695	17	1949	gene:ENSGALG00000001595.7_chromosome:GRCg6a:17:8588061:8591957:-1
scaffold254253	LGb (chr. X)	1116	gene:ENSACAG00000014093.3_chromosome:AnoCar2.0:LGb (chr. X):3410:22481:1			scaffold41359	GL343220.1	17	1949
C48656695	LGb (chr. X)	1115				C49155679	GL343502.1	17	1949
scaffold32320	LGb (chr. X)	1112	gene:ENSACAG00000014219.3_chromosome:AnoCar2.0:LGb (chr. X):84719:143160:1			scaffold466995	GL343220.1	17	1948
scaffold573827	LGb (chr. X)	1112	gene:ENSACAG00000016106.3_chromosome:AnoCar2.0:LGb (chr. X):2169271:2203673:-1			scaffold699982	GL343556.1	17	1947
C48653253	LGb (chr. X)	1112	gene:ENSACAG00000015099.3_chromosome:AnoCar2.0:LGb (chr. X):1658933:1699986:-1			scaffold450010	GL343751.1	17	1944
C48650207	LGb (chr. X)	1110	gene:ENSACAG00000015611.3_chromosome:AnoCar2.0:LGb (chr. X):1909930:2010003:1			scaffold146119	GL343956.1	17	1944	gene:ENSGALG00000002515.7_chromosome:GRCg6a:17:7899618:7927026:1
scaffold649118	LGb (chr. X)	1109				C49154131	GL343448.1	17	1943
C48648903	LGb (chr. X)	1109				scaffold741398	GL343450.1	17	1943
scaffold125303	LGb (chr. X)	1108				scaffold680363	GL343398.1	17	1942
scaffold487001	LGb (chr. X)	1105				C49153919	GL343450.1	17	1942
scaffold556825	LGb (chr. X)	1105				scaffold417765	GL343398.1	17	1939
C48640885	LGb (chr. X)	1102				scaffold595008	GL343494.1	17	1937
C48641061	LGb (chr. X)	1102				C49152513	GL344272.1	17	1937	gene:ENSGALG00000001080.3_chromosome:GRCg6a:17:9728090:9743930:-1
scaffold612394	LGb (chr. X)	1100	gene:ENSACAG00000014642.3_chromosome:AnoCar2.0:LGb (chr. X):1313349:1328807:1			scaffold629366	GL344898.1	17	1935	gene:ENSGALG00000034132.2_chromosome:GRCg6a:17:7226419:7232634:1
C48637477	LGb (chr. X)	1099				scaffold398967	GL343220.1	17	1933
scaffold314689	LGb (chr. X)	1098	gene:ENSACAG00000015099.3_chromosome:AnoCar2.0:LGb (chr. X):1658933:1699986:-1			scaffold713079	GL343220.1	17	1933
scaffold717740	LGb (chr. X)	1098				scaffold427877	GL343450.1	17	1929
C48636489	LGb (chr. X)	1098				scaffold742342	GL344796.1	17	1929
scaffold478773	LGb (chr. X)	1096				scaffold614668	GL343405.1	17	1928
scaffold504044	LGb (chr. X)	1095				C49149821	GL343220.1	17	1927
scaffold718368	LGb (chr. X)	1095				scaffold524695	GL343943.1	17	1927
C48632769	LGb (chr. X)	1095	gene:ENSACAG00000014638.3_chromosome:AnoCar2.0:LGb (chr. X):1298637:1308580:1			C49149009	GL343220.1	17	1924
scaffold722582	LGb (chr. X)	1094				scaffold707467	GL344202.1	17	1920	gene:ENSGALG00000002364.6_chromosome:GRCg6a:17:8149868:8171824:1
scaffold633799	LGb (chr. X)	1088				scaffold312604	GL343220.1	17	1919
scaffold407007	LGb (chr. X)	1083	gene:ENSACAG00000014433.3_chromosome:AnoCar2.0:LGb (chr. X):570551:726430:-1			scaffold704554	GL343220.1	17	1915
C48617593	LGb (chr. X)	1083	gene:ENSACAG00000016597.3_chromosome:AnoCar2.0:LGb (chr. X):2553509:2665942:-1			scaffold657132	GL343220.1	17	1914
C48617859	LGb (chr. X)	1083				C49145621	GL343220.1	17	1911
scaffold608275	LGb (chr. X)	1082				scaffold603409	GL343398.1	17	1905
C48615421	LGb (chr. X)	1081	gene:ENSACAG00000015099.3_chromosome:AnoCar2.0:LGb (chr. X):1658933:1699986:-1			scaffold423434	GL343535.1	17	1905
scaffold138851	LGb (chr. X)	1078	gene:ENSACAG00000015611.3_chromosome:AnoCar2.0:LGb (chr. X):1909930:2010003:1			scaffold662999	GL344237.1	17	1902
C48608757	LGb (chr. X)	1076				scaffold665310	GL343763.1	17	1901
scaffold247645	LGb (chr. X)	1075	gene:ENSACAG00000015701.3_chromosome:AnoCar2.0:LGb (chr. X):2037808:2053612:1			C49142507	GL343494.1	17	1900
scaffold545660	LGb (chr. X)	1074				C49141839	GL343405.1	17	1898
C48607257	LGb (chr. X)	1074				scaffold532730	GL343601.1	17	1898
scaffold210355	LGb (chr. X)	1073	gene:ENSACAG00000014866.3_chromosome:AnoCar2.0:LGb (chr. X):1418065:1575711:1			scaffold617718	GL343448.1	17	1896
scaffold722197	LGb (chr. X)	1073	gene:ENSACAG00000029360.1_chromosome:AnoCar2.0:LGb (chr. X):2031204:2036258:1			scaffold740319	AAWZ02036232	17	1895	gene:ENSGALG00000002375.7_chromosome:GRCg6a:17:8107664:8141455:1
C48601709	LGb (chr. X)	1070				scaffold699578	GL344285.1	17	1895	gene:ENSGALG00000039696.3_chromosome:GRCg6a:17:767574:772619:1
scaffold549657	LGb (chr. X)	1068				C49140769	GL343502.1	17	1894
scaffold570451	LGb (chr. X)	1065				scaffold716297	AAWZ02036695	17	1893	gene:ENSGALG00000001595.7_chromosome:GRCg6a:17:8588061:8591957:-1
scaffold2484	LGb (chr. X)	1062				scaffold510919	GL343535.1	17	1893
C48591449	LGb (chr. X)	1062	gene:ENSACAG00000014866.3_chromosome:AnoCar2.0:LGb (chr. X):1418065:1575711:1			scaffold710244	GL343556.1	17	1893	gene:ENSGALG00000023872.5_chromosome:GRCg6a:17:2779784:2798309:-1
C48589911	LGb (chr. X)	1061				scaffold547986	GL343943.1	17	1891	gene:ENSGALG00000008898.7_chromosome:GRCg6a:17:1366340:1396917:-1
C48590869	LGb (chr. X)	1061				C49139655	GL343405.1	17	1890
scaffold215484	LGb (chr. X)	1059				scaffold448296	GL343448.1	17	1888
C48585553	LGb (chr. X)	1057				scaffold492072	GL343494.1	17	1887
scaffold434121	LGb (chr. X)	1054	gene:ENSACAG00000015099.3_chromosome:AnoCar2.0:LGb (chr. X):1658933:1699986:-1			scaffold27741	GL344151.1	17	1887	gene:ENSGALG00000030561.2_chromosome:GRCg6a:17:651627:665120:-1
C48579053	LGb (chr. X)	1052	gene:ENSACAG00000016526.3_chromosome:AnoCar2.0:LGb (chr. X):2413952:2463375:-1			scaffold366510	GL343623.1	17	1886
scaffold219559	LGb (chr. X)	1050	gene:ENSACAG00000015099.3_chromosome:AnoCar2.0:LGb (chr. X):1658933:1699986:-1			scaffold470588	GL343220.1	17	1885
scaffold543880	LGb (chr. X)	1048				scaffold299931	GL343450.1	17	1885
C48572287	LGb (chr. X)	1047				C49137833	GL343220.1	17	1884
C48569907	LGb (chr. X)	1045	gene:ENSACAG00000016062.3_chromosome:AnoCar2.0:LGb (chr. X):2155741:2173913:1			scaffold274101	GL343398.1	17	1884
scaffold56969	LGb (chr. X)	1044				scaffold206075	GL343405.1	17	1884
C48568059	LGb (chr. X)	1044				scaffold674348	GL344151.1	17	1884	gene:ENSGALG00000038145.3_chromosome:GRCg6a:17:672266:692114:1
scaffold157788	LGb (chr. X)	1043				C49137591	GL343405.1	17	1883
scaffold460771	LGb (chr. X)	1035				C49136631	GL343448.1	17	1880
scaffold503872	LGb (chr. X)	1034				scaffold687684	GL343220.1	17	1878
C48554763	LGb (chr. X)	1034	gene:ENSACAG00000014866.3_chromosome:AnoCar2.0:LGb (chr. X):1418065:1575711:1			scaffold99411	GL343556.1	17	1878
C48550721	LGb (chr. X)	1031	gene:ENSACAG00000015259.3_chromosome:AnoCar2.0:LGb (chr. X):1750187:1760584:1			scaffold278924	GL344348.1	17	1878	gene:ENSGALG00000008623.7_chromosome:GRCg6a:17:2166268:2170923:1
scaffold419666	LGb (chr. X)	1030				scaffold517371	GL343405.1	17	1875
scaffold283888	LGb (chr. X)	1027				C49134461	GL344272.1	17	1873
C48544501	LGb (chr. X)	1026	gene:ENSACAG00000015701.3_chromosome:AnoCar2.0:LGb (chr. X):2037808:2053612:1			scaffold453107	GL343220.1	17	1872
scaffold393242	LGb (chr. X)	1024				scaffold658841	GL343541.1	17	1872
C48541939	LGb (chr. X)	1024				scaffold161813	GL343220.1	17	1871
C48538963	LGb (chr. X)	1022				scaffold658970	GL343502.1	17	1866
C48537045	LGb (chr. X)	1021				scaffold628474	GL343405.1	17	1862
C48534549	LGb (chr. X)	1019	gene:ENSACAG00000016526.3_chromosome:AnoCar2.0:LGb (chr. X):2413952:2463375:-1			scaffold705519	GL343450.1	17	1862
scaffold543013	LGb (chr. X)	1016	gene:ENSACAG00000014866.3_chromosome:AnoCar2.0:LGb (chr. X):1418065:1575711:1			scaffold501839	GL343405.1	17	1861
scaffold712850	LGb (chr. X)	1014	gene:ENSACAG00000016597.3_chromosome:AnoCar2.0:LGb (chr. X):2553509:2665942:-1			scaffold557074	GL343956.1	17	1861
scaffold628978	LGb (chr. X)	1008	gene:ENSACAG00000014093.3_chromosome:AnoCar2.0:LGb (chr. X):3410:22481:1			scaffold63456	GL343220.1	17	1860
C48519601	LGb (chr. X)	1008				scaffold77683	GL343719.1	17	1857
C48519713	LGb (chr. X)	1008				scaffold158714	GL343405.1	17	1856
C48516489	LGb (chr. X)	1006				scaffold520369	GL343220.1	17	1855
C48514633	LGb (chr. X)	1005				scaffold697107	GL343541.1	17	1855	gene:ENSGALG00000007038.5_chromosome:GRCg6a:17:3593160:3676027:-1
scaffold237939	LGb (chr. X)	1001				scaffold247235	GL343220.1	17	1854
scaffold311531	LGb (chr. X)	998				scaffold663793	GL343502.1	17	1854
scaffold645140	LGb (chr. X)	998				scaffold690069	GL343556.1	17	1854	gene:ENSGALG00000008456.7_chromosome:GRCg6a:17:2470501:2727279:1
C48501375	LGb (chr. X)	996				scaffold167812	AAWZ02036318	17	1850	gene:ENSGALG00000004645.7_chromosome:GRCg6a:17:5637157:5645118:1
C48500187	LGb (chr. X)	995				scaffold739957	GL343502.1	17	1850
C48493689	LGb (chr. X)	990				C49127049	GL343541.1	17	1849
scaffold329832	LGb (chr. X)	988				scaffold668052	GL343220.1	17	1848
C48488315	LGb (chr. X)	987				scaffold276030	GL343448.1	17	1846
C48489195	LGb (chr. X)	987	gene:ENSACAG00000015611.3_chromosome:AnoCar2.0:LGb (chr. X):1909930:2010003:1			C49125907	GL343220.1	17	1845
scaffold321668	LGb (chr. X)	986				scaffold482967	GL343535.1	17	1845
C48479857	LGb (chr. X)	981				scaffold594182	GL343220.1	17	1844
C48472743	LGb (chr. X)	976	gene:ENSACAG00000016430.3_chromosome:AnoCar2.0:LGb (chr. X):2294739:2310096:1			scaffold578078	GL343220.1	17	1843
C48469179	LGb (chr. X)	974				scaffold303854	GL343398.1	17	1843
C48470091	LGb (chr. X)	974	gene:ENSACAG00000016526.3_chromosome:AnoCar2.0:LGb (chr. X):2413952:2463375:-1			scaffold587317	GL343541.1	17	1843
scaffold460902	LGb (chr. X)	969				scaffold306429	GL343999.1	17	1843	gene:ENSGALG00000002955.6_chromosome:GRCg6a:17:7269757:7290205:1
scaffold503955	LGb (chr. X)	968	gene:ENSACAG00000015563.3_chromosome:AnoCar2.0:LGb (chr. X):1877079:1903016:1			C49124595	GL343502.1	17	1841
scaffold682099	LGb (chr. X)	968				scaffold398815	GL343220.1	17	1840
C48461197	LGb (chr. X)	968	gene:ENSACAG00000015406.2_chromosome:AnoCar2.0:LGb (chr. X):1782913:1795965:1			C49123883	GL343405.1	17	1839
scaffold471473	LGb (chr. X)	965				C49123561	GL343448.1	17	1838
C48453701	LGb (chr. X)	964	gene:ENSACAG00000014292.2_chromosome:AnoCar2.0:LGb (chr. X):173812:175467:-1			scaffold627344	GL343751.1	17	1837
C48453271	LGb (chr. X)	963				scaffold703295	GL343220.1	17	1836
scaffold489108	LGb (chr. X)	961	gene:ENSACAG00000015611.3_chromosome:AnoCar2.0:LGb (chr. X):1909930:2010003:1			C49123083	GL343502.1	17	1836	gene:ENSGALG00000000864.6_chromosome:GRCg6a:17:10673254:10682819:-1
C48450127	LGb (chr. X)	961				scaffold371718	GL343398.1	17	1835
C48443599	LGb (chr. X)	957				C49121667	GL343448.1	17	1831
scaffold285425	LGb (chr. X)	952				scaffold409480	GL343398.1	17	1830
scaffold309283	LGb (chr. X)	951				C49120827	GL343541.1	17	1829
C48431901	LGb (chr. X)	949				scaffold603583	GL343888.1	17	1829	gene:ENSGALG00000036894.2_chromosome:GRCg6a:17:781741:814817:-1
scaffold423255	LGb (chr. X)	947				C49120629	GL344038.1	17	1828
scaffold412254	LGb (chr. X)	946				scaffold46668	GL343556.1	17	1826
C48425224	LGb (chr. X)	945	gene:ENSACAG00000014729.3_chromosome:AnoCar2.0:LGb (chr. X):1342765:1373321:1			scaffold535316	GL343494.1	17	1825
scaffold591729	LGb (chr. X)	943				C49119631	GL343502.1	17	1825
C48418164	LGb (chr. X)	941				scaffold235847	GL343502.1	17	1823	gene:ENSGALG00000000864.6_chromosome:GRCg6a:17:10673254:10682819:-1
C48414076	LGb (chr. X)	938				C49118737	GL343535.1	17	1823
C48408832	LGb (chr. X)	935				C49118331	GL344460.1	17	1821
C48409314	LGb (chr. X)	935				scaffold67875	GL343450.1	17	1818
scaffold198621	LGb (chr. X)	934				scaffold621160	GL343448.1	17	1817
C48402894	LGb (chr. X)	931				C49116671	AAWZ02039586	17	1816	gene:ENSGALG00000045310.2_chromosome:GRCg6a:17:1402526:1413015:1
C48393084	LGb (chr. X)	925	gene:ENSACAG00000015099.3_chromosome:AnoCar2.0:LGb (chr. X):1658933:1699986:-1			scaffold333933	GL343601.1	17	1815
C48391240	LGb (chr. X)	924				C49115587	GL343220.1	17	1813
C48386444	LGb (chr. X)	921				scaffold46086	GL343541.1	17	1813
C48382054	LGb (chr. X)	919				scaffold336743	GL343736.1	17	1812
scaffold110594	LGb (chr. X)	918				scaffold704949	GL343398.1	17	1811
scaffold3277	LGb (chr. X)	914				C49113031	GL343220.1	17	1806
scaffold260743	LGb (chr. X)	913				scaffold698966	GL343502.1	17	1806
scaffold700765	LGb (chr. X)	912				C49113287	GL343623.1	17	1806
scaffold339236	LGb (chr. X)	910	gene:ENSACAG00000015611.3_chromosome:AnoCar2.0:LGb (chr. X):1909930:2010003:1			scaffold297495	GL343220.1	17	1804
C48367224	LGb (chr. X)	910	gene:ENSACAG00000014219.3_chromosome:AnoCar2.0:LGb (chr. X):84719:143160:1			C49112089	GL343623.1	17	1803
scaffold515566	LGb (chr. X)	907	gene:ENSACAG00000014219.3_chromosome:AnoCar2.0:LGb (chr. X):84719:143160:1			C49111733	GL343556.1	17	1802
scaffold440895	LGb (chr. X)	906	gene:ENSACAG00000015441.3_chromosome:AnoCar2.0:LGb (chr. X):1835711:1859967:1			C49111641	GL343937.1	17	1802
C48361156	LGb (chr. X)	906	gene:ENSACAG00000014866.3_chromosome:AnoCar2.0:LGb (chr. X):1418065:1575711:1			C49111447	GL343450.1	17	1801
C48358916	LGb (chr. X)	905	gene:ENSACAG00000014866.3_chromosome:AnoCar2.0:LGb (chr. X):1418065:1575711:1			C49111097	GL343398.1	17	1800
scaffold424585	LGb (chr. X)	904	gene:ENSACAG00000015563.3_chromosome:AnoCar2.0:LGb (chr. X):1877079:1903016:1			scaffold36354	GL343405.1	17	1799
C48357022	LGb (chr. X)	904				scaffold62725	GL343220.1	17	1796
scaffold693662	LGb (chr. X)	902				scaffold681766	GL343535.1	17	1796
C48354450	LGb (chr. X)	902				C49109467	GL344086.1	17	1796	gene:ENSGALG00000008857.7_chromosome:GRCg6a:17:1836504:1844590:-1
C48351590	LGb (chr. X)	901				scaffold17857	GL343220.1	17	1795
C48352536	LGb (chr. X)	901				scaffold633623	GL343398.1	17	1794
scaffold433732	LGb (chr. X)	900				scaffold497505	GL343448.1	17	1790
scaffold582655	LGb (chr. X)	899	gene:ENSACAG00000016062.3_chromosome:AnoCar2.0:LGb (chr. X):2155741:2173913:1			C49107423	GL343494.1	17	1790	gene:ENSGALG00000007079.5_chromosome:GRCg6a:17:3365148:3582266:1
C48349536	LGb (chr. X)	899				scaffold551080	GL343398.1	17	1788
C48349632	LGb (chr. X)	899	gene:ENSACAG00000015423.2_chromosome:AnoCar2.0:LGb (chr. X):1802113:1804687:1			C49106847	GL343535.1	17	1788
C48346460	LGb (chr. X)	898				C49105957	GL343220.1	17	1786
scaffold232934	LGb (chr. X)	896				scaffold343923	GL343494.1	17	1785	gene:ENSGALG00000039990.2_chromosome:GRCg6a:17:3013995:3080597:-1
scaffold513580	LGb (chr. X)	896				scaffold42620	GL343220.1	17	1783
C48332874	LGb (chr. X)	890				scaffold675065	GL343494.1	17	1783
scaffold542653	LGb (chr. X)	887				scaffold81796	GL343450.1	17	1782
C48328200	LGb (chr. X)	887				scaffold216635	AAWZ02041313	17	1780	gene:ENSGALG00000003677.5_chromosome:GRCg6a:17:6746034:6781803:1
C48325816	LGb (chr. X)	886				scaffold677116	GL343220.1	17	1780
C48323420	LGb (chr. X)	885				scaffold275425	GL343999.1	17	1779
scaffold613920	LGb (chr. X)	882				C49103255	GL343450.1	17	1778
C48317134	LGb (chr. X)	881				scaffold373115	GL343448.1	17	1777
scaffold69133	LGb (chr. X)	873				C49102849	GL343556.1	17	1777	gene:ENSGALG00000008456.7_chromosome:GRCg6a:17:2470501:2727279:1
scaffold319263	LGb (chr. X)	867				C49102513	GL343220.1	17	1776
C48292624	LGb (chr. X)	867	gene:ENSACAG00000015551.3_chromosome:AnoCar2.0:LGb (chr. X):1869884:1870888:1			scaffold583059	GL343398.1	17	1776
scaffold285607	LGb (chr. X)	866				C49102465	GL344194.1	17	1776
C48283632	LGb (chr. X)	863				scaffold400281	GL343220.1	17	1775
scaffold550319	LGb (chr. X)	859				scaffold381142	GL343535.1	17	1775	gene:ENSGALG00000000977.7_chromosome:GRCg6a:17:9939834:10017457:-1
C48273998	LGb (chr. X)	858				scaffold24098	GL343405.1	17	1774
C48270564	LGb (chr. X)	856				C49101419	GL343448.1	17	1773
scaffold694287	LGb (chr. X)	853				scaffold176450	GL343405.1	17	1771
C48258716	LGb (chr. X)	850	gene:ENSACAG00000016724.3_chromosome:AnoCar2.0:LGb (chr. X):2832962:2920266:1			scaffold628217	GL343448.1	17	1771
C48253830	LGb (chr. X)	847				C49099425	GL343556.1	17	1767
C48254232	LGb (chr. X)	847	gene:ENSACAG00000022072.1_chromosome:AnoCar2.0:LGb (chr. X):2266525:2275583:1			scaffold699491	GL343494.1	17	1766
C48254460	LGb (chr. X)	847				C49098839	GL343541.1	17	1766
C48254652	LGb (chr. X)	847	gene:ENSACAG00000015259.3_chromosome:AnoCar2.0:LGb (chr. X):1750187:1760584:1			scaffold358130	GL343398.1	17	1763
C48247338	LGb (chr. X)	844				C49097679	GL343450.1	17	1763
scaffold295289	LGb (chr. X)	843				C49097507	GL343448.1	17	1762
scaffold394050	LGb (chr. X)	843	gene:ENSACAG00000000716.2_chromosome:AnoCar2.0:LGb (chr. X):3261512:3267944:1			C49097481	GL343556.1	17	1762
scaffold248602	LGb (chr. X)	842				scaffold176883	GL344072.1	17	1762
C48244864	LGb (chr. X)	842	gene:ENSACAG00000014866.3_chromosome:AnoCar2.0:LGb (chr. X):1418065:1575711:1			scaffold32681	GL343220.1	17	1759
scaffold344883	LGb (chr. X)	841	gene:ENSACAG00000016062.3_chromosome:AnoCar2.0:LGb (chr. X):2155741:2173913:1			scaffold695783	GL343450.1	17	1758
C48238528	LGb (chr. X)	839				scaffold480047	GL343220.1	17	1757
scaffold160761	LGb (chr. X)	835				scaffold697372	GL343220.1	17	1754
scaffold162823	LGb (chr. X)	835				scaffold589778	GL343625.1	17	1754
C48229246	LGb (chr. X)	834	gene:ENSACAG00000015259.3_chromosome:AnoCar2.0:LGb (chr. X):1750187:1760584:1			scaffold387092	GL344062.1	17	1753
scaffold409734	LGb (chr. X)	833				scaffold598373	GL343601.1	17	1751
C48225530	LGb (chr. X)	832				scaffold736511	GL343719.1	17	1751
scaffold533177	LGb (chr. X)	830				scaffold182105	GL343220.1	17	1749
C48219034	LGb (chr. X)	829				scaffold526919	GL344411.1	17	1748
scaffold675152	LGb (chr. X)	825				C49092079	GL343220.1	17	1747
scaffold316684	LGb (chr. X)	823				scaffold683481	GL343398.1	17	1747
C48205154	LGb (chr. X)	822				scaffold671315	GL343448.1	17	1746
scaffold311124	LGb (chr. X)	821				scaffold21930	GL344648.1	17	1745	gene:ENSGALG00000000993.6_chromosome:GRCg6a:17:9900196:9926954:1
scaffold424823	LGb (chr. X)	820				scaffold282884	GL343398.1	17	1744
C48200083	LGb (chr. X)	820				scaffold523863	GL343398.1	17	1743
scaffold254625	LGb (chr. X)	819				scaffold269090	GL343220.1	17	1742
C48199695	LGb (chr. X)	819				scaffold665486	GL344059.1	17	1742	gene:ENSGALG00000039791.3_chromosome:GRCg6a:17:5775799:5788840:1
C48194599	LGb (chr. X)	817				scaffold637620	GL343220.1	17	1739
C48194883	LGb (chr. X)	817				scaffold50705	GL343719.1	17	1738
C48195585	LGb (chr. X)	817	gene:ENSACAG00000015563.3_chromosome:AnoCar2.0:LGb (chr. X):1877079:1903016:1			scaffold676441	GL343541.1	17	1737	gene:ENSGALG00000007038.5_chromosome:GRCg6a:17:3593496:3854597:-1
scaffold306420	LGb (chr. X)	815				C49088123	AAWZ02036232	17	1736	gene:ENSGALG00000002375.7_chromosome:GRCg6a:17:8107664:8141455:1
C48186819	LGb (chr. X)	813	gene:ENSACAG00000015099.3_chromosome:AnoCar2.0:LGb (chr. X):1658933:1699986:-1			scaffold542509	AAWZ02038880	17	1736	gene:ENSGALG00000003197.7_chromosome:GRCg6a:17:7165127:7168461:1
scaffold106291	LGb (chr. X)	812				C49088245	GL344038.1	17	1736
C48184107	LGb (chr. X)	812				C49087837	GL343220.1	17	1735
scaffold425771	LGb (chr. X)	811				scaffold291408	GL343494.1	17	1734
scaffold235516	LGb (chr. X)	809	gene:ENSACAG00000014433.3_chromosome:AnoCar2.0:LGb (chr. X):570551:726430:-1			C49086765	GL343398.1	17	1732
scaffold441852	LGb (chr. X)	809	gene:ENSACAG00000016040.3_chromosome:AnoCar2.0:LGb (chr. X):2148701:2154261:1			scaffold185360	GL343398.1	17	1729
C48174285	LGb (chr. X)	807				C49084513	AAWZ02036999	17	1727	gene:ENSGALG00000040582.2_chromosome:GRCg6a:17:10356719:10450700:1
scaffold423378	LGb (chr. X)	804				scaffold92493	GL343220.1	17	1726
C48167639	LGb (chr. X)	804				C49084297	GL344579.1	17	1726	gene:ENSGALG00000004719.6_chromosome:GRCg6a:17:5511446:5557476:1
scaffold314542	LGb (chr. X)	803				scaffold345702	GL343220.1	17	1725
scaffold520422	LGb (chr. X)	803	gene:ENSACAG00000016697.1_chromosome:AnoCar2.0:LGb (chr. X):2751633:2758360:1			scaffold1648	GL343601.1	17	1725
C48164683	LGb (chr. X)	802				C49083193	GL343751.1	17	1723
C48158607	LGb (chr. X)	799	gene:ENSACAG00000015441.3_chromosome:AnoCar2.0:LGb (chr. X):1835711:1859967:1			scaffold592453	AAWZ02035066	17	1721	gene:ENSGALG00000001513.7_chromosome:GRCg6a:17:8643905:8676088:1
C48156195	LGb (chr. X)	798	gene:ENSACAG00000016218.3_chromosome:AnoCar2.0:LGb (chr. X):2227290:2264948:-1			scaffold740904	GL343450.1	17	1720
scaffold409974	LGb (chr. X)	793				scaffold509154	GL343398.1	17	1717
C48140367	LGb (chr. X)	791				scaffold250971	GL343502.1	17	1717
C48138483	LGb (chr. X)	790				scaffold672155	GL343220.1	17	1716
C48136051	LGb (chr. X)	789				scaffold165859	GL343494.1	17	1716
C48136295	LGb (chr. X)	789				scaffold1938	GL343450.1	17	1713	gene:ENSGALG00000004702.6_chromosome:GRCg6a:17:5557660:5565731:-1
C48137267	LGb (chr. X)	789				scaffold686364	GL343220.1	17	1712
C48131759	LGb (chr. X)	787				C49078533	GL343398.1	17	1711
scaffold26276	LGb (chr. X)	786				C49077997	GL343450.1	17	1710
scaffold219308	LGb (chr. X)	785				scaffold177932	GL343220.1	17	1709
C48126849	LGb (chr. X)	784				scaffold494258	GL343450.1	17	1709
C48123847	LGb (chr. X)	783				scaffold516288	GL343541.1	17	1709
scaffold134362	LGb (chr. X)	781				scaffold131353	GL344262.1	17	1707
C48118799	LGb (chr. X)	781	gene:ENSACAG00000014642.3_chromosome:AnoCar2.0:LGb (chr. X):1313349:1328807:1			scaffold572505	GL343450.1	17	1704
C48120527	LGb (chr. X)	781				scaffold654757	GL343220.1	17	1703
C48110883	LGb (chr. X)	777	gene:ENSACAG00000016724.3_chromosome:AnoCar2.0:LGb (chr. X):2832962:2920266:1			C49075201	GL343494.1	17	1703	gene:ENSGALG00000007079.5_chromosome:GRCg6a:17:3365148:3582266:1
C48107967	LGb (chr. X)	776				scaffold708227	GL344348.1	17	1699	gene:ENSGALG00000008623.7_chromosome:GRCg6a:17:2166268:2170923:1
C48105795	LGb (chr. X)	775				scaffold421927	GL343220.1	17	1697
C48105961	LGb (chr. X)	775				C49071647	AAWZ02036218	17	1694	gene:ENSGALG00000001474.6_chromosome:GRCg6a:17:8676966:8692183:-1
C48106129	LGb (chr. X)	775	gene:ENSACAG00000016526.3_chromosome:AnoCar2.0:LGb (chr. X):2413952:2463375:-1			C49070949	GL343220.1	17	1693
C48098361	LGb (chr. X)	771				scaffold472853	GL343450.1	17	1692
scaffold364477	LGb (chr. X)	768				scaffold349998	GL343494.1	17	1692	gene:ENSGALG00000039990.2_chromosome:GRCg6a:17:3013995:3080597:-1
C48084273	LGb (chr. X)	765				scaffold526282	GL343736.1	17	1692
C48077390	LGb (chr. X)	762				C49070851	GL343736.1	17	1692	gene:ENSGALG00000002659.6_chromosome:GRCg6a:17:7495903:7507682:1
scaffold352288	LGb (chr. X)	759				scaffold140428	GL343220.1	17	1691
C48070284	LGb (chr. X)	759				C49070177	GL343448.1	17	1691
C48067952	LGb (chr. X)	758				scaffold28906	GL343502.1	17	1690
C48062118	LGb (chr. X)	755				scaffold149803	GL343541.1	17	1690
C48059110	LGb (chr. X)	754				C49070029	GL343937.1	17	1690
C48060158	LGb (chr. X)	754	gene:ENSACAG00000014440.3_chromosome:AnoCar2.0:LGb (chr. X):983503:1243996:-1			scaffold611037	GL343220.1	17	1689
C48056978	LGb (chr. X)	753				scaffold683329	GL344460.1	17	1689	gene:ENSGALG00000008475.5_chromosome:GRCg6a:17:2324755:2351466:1
C48054858	LGb (chr. X)	752				C49068205	GL343625.1	17	1686
scaffold380707	LGb (chr. X)	749				C49067621	GL343220.1	17	1685
scaffold330749	LGb (chr. X)	747	gene:ENSACAG00000014642.3_chromosome:AnoCar2.0:LGb (chr. X):1313349:1328807:1			C49067457	GL343763.1	17	1684	gene:ENSGALG00000042325.2_chromosome:GRCg6a:17:5454603:5472758:1
C48043062	LGb (chr. X)	747				scaffold441623	GL343398.1	17	1683
C48044230	LGb (chr. X)	747				C49067041	GL343450.1	17	1683
scaffold661003	LGb (chr. X)	746				scaffold739940	GL343220.1	17	1682
scaffold424006	LGb (chr. X)	744				scaffold589992	GL343398.1	17	1682
C48033856	LGb (chr. X)	743				C49066159	GL343398.1	17	1681
C48035076	LGb (chr. X)	743	gene:ENSACAG00000015441.3_chromosome:AnoCar2.0:LGb (chr. X):1835711:1859967:1			C49065583	GL344973.1	17	1680	gene:ENSGALG00000008681.6_chromosome:GRCg6a:17:2092280:2126139:1
C48033056	LGb (chr. X)	742				scaffold694855	GL343405.1	17	1678
scaffold296008	LGb (chr. X)	739				scaffold9439	GL343535.1	17	1677
scaffold657865	LGb (chr. X)	736				scaffold541598	GL343535.1	17	1677
scaffold663395	LGb (chr. X)	736				C49063793	GL343623.1	17	1676
C48009494	LGb (chr. X)	732	gene:ENSACAG00000014525.3_chromosome:AnoCar2.0:LGb (chr. X):1270638:1298603:-1			scaffold244063	GL343398.1	17	1675
C48005506	LGb (chr. X)	731	gene:ENSACAG00000016218.3_chromosome:AnoCar2.0:LGb (chr. X):2227290:2264948:-1			C49062913	GL343448.1	17	1674
C48002532	LGb (chr. X)	730				scaffold704163	AAWZ02036331	17	1673	gene:ENSGALG00000008625.6_chromosome:GRCg6a:17:2152582:2162603:1
C48003032	LGb (chr. X)	730	gene:ENSACAG00000015788.3_chromosome:AnoCar2.0:LGb (chr. X):2079168:2118677:-1			scaffold156691	GL343448.1	17	1673
C47994928	LGb (chr. X)	726				scaffold308074	GL343450.1	17	1673
C47991110	LGb (chr. X)	725				scaffold334127	GL343535.1	17	1672
scaffold16928	LGb (chr. X)	724				scaffold504171	GL343556.1	17	1671	gene:ENSGALG00000008456.7_chromosome:GRCg6a:17:2470501:2727279:1
scaffold540608	LGb (chr. X)	724				C49060773	GL343763.1	17	1669
scaffold668167	LGb (chr. X)	722				scaffold705994	GL344703.1	17	1669	gene:ENSGALG00000000847.7_chromosome:GRCg6a:17:10706132:10741691:1
scaffold105962	LGb (chr. X)	721				scaffold576801	GL343405.1	17	1666
C47981158	LGb (chr. X)	721				scaffold265730	GL343448.1	17	1666
C47982636	LGb (chr. X)	721				scaffold687752	GL343450.1	17	1666
scaffold206165	LGb (chr. X)	719				C49058451	GL343502.1	17	1663	gene:ENSGALG00000000864.6_chromosome:GRCg6a:17:10673254:10682819:-1
C47973352	LGb (chr. X)	717				C49056899	GL343398.1	17	1660
scaffold659843	LGb (chr. X)	716				C49056929	GL344072.1	17	1660	gene:ENSGALG00000004965.6_chromosome:GRCg6a:17:5345787:5353651:-1
C47969798	LGb (chr. X)	716				scaffold177439	GL343556.1	17	1659	gene:ENSGALG00000033678.2_chromosome:GRCg6a:17:2354126:2451108:1
scaffold431555	LGb (chr. X)	715				C49056333	GL343450.1	17	1658
scaffold664034	LGb (chr. X)	715				scaffold511914	GL343601.1	17	1656
C47964248	LGb (chr. X)	714				C49054213	GL343916.1	17	1654
C47961086	LGb (chr. X)	713				scaffold612796	GL343220.1	17	1653
scaffold678446	LGb (chr. X)	712				scaffold465999	GL343398.1	17	1650
C47959092	LGb (chr. X)	712	gene:ENSACAG00000014433.3_chromosome:AnoCar2.0:LGb (chr. X):570551:726430:-1			scaffold547065	GL343398.1	17	1650
C47953928	LGb (chr. X)	710				scaffold527691	GL343220.1	17	1649
scaffold423035	LGb (chr. X)	705	gene:ENSACAG00000016492.2_chromosome:AnoCar2.0:LGb (chr. X):2396371:2410832:-1			scaffold216131	GL343398.1	17	1649
C47937880	LGb (chr. X)	703				scaffold739901	GL343405.1	17	1649
scaffold459280	LGb (chr. X)	702				scaffold600816	GL343888.1	17	1648	gene:ENSGALG00000036894.2_chromosome:GRCg6a:17:781741:814817:-1
scaffold575739	LGb (chr. X)	701				C49051185	GL343541.1	17	1647
C47927570	LGb (chr. X)	699				scaffold663889	GL343220.1	17	1646
scaffold259925	LGb (chr. X)	698				scaffold262113	GL343398.1	17	1646
scaffold546401	LGb (chr. X)	697				scaffold41736	GL343448.1	17	1646
C47921498	LGb (chr. X)	697				C49051075	GL344062.1	17	1646
C47922748	LGb (chr. X)	697				scaffold354240	GL343220.1	17	1645	gene:ENSGALG00000031739.2_chromosome:GRCg6a:17:855861:856892:-1
scaffold202300	LGb (chr. X)	696				C49050485	GL343220.1	17	1645
scaffold664897	LGb (chr. X)	696				C49050287	GL343405.1	17	1645
C47920414	LGb (chr. X)	696				scaffold130563	GL343220.1	17	1644
scaffold117644	LGb (chr. X)	695				scaffold236611	GL343405.1	17	1643
scaffold520945	LGb (chr. X)	695				C49049723	GL343556.1	17	1643	gene:ENSGALG00000008456.7_chromosome:GRCg6a:17:2470501:2727279:1
C47915954	LGb (chr. X)	695				scaffold309490	GL343398.1	17	1642
C47912380	LGb (chr. X)	693				scaffold379340	GL343398.1	17	1642
scaffold473914	LGb (chr. X)	692				C49049121	GL343448.1	17	1642
scaffold355773	LGb (chr. X)	691				scaffold371352	GL343494.1	17	1642
C47907154	LGb (chr. X)	691	gene:ENSACAG00000016597.3_chromosome:AnoCar2.0:LGb (chr. X):2553509:2665942:-1			scaffold694420	GL343535.1	17	1642
C47903908	LGb (chr. X)	690	gene:ENSACAG00000014219.3_chromosome:AnoCar2.0:LGb (chr. X):84719:143160:1			scaffold663771	GL344697.1	17	1640	gene:ENSGALG00000008736.7_chromosome:GRCg6a:17:1953840:2069709:1
scaffold488468	LGb (chr. X)	689				C49047987	GL344004.1	17	1639	gene:ENSGALG00000008806.7_chromosome:GRCg6a:17:1924726:1927247:1
C47900510	LGb (chr. X)	689				scaffold529396	GL343220.1	17	1638
C47902284	LGb (chr. X)	689				scaffold507932	GL343450.1	17	1637
C47898208	LGb (chr. X)	688	gene:ENSACAG00000015099.3_chromosome:AnoCar2.0:LGb (chr. X):1658933:1699986:-1			scaffold570207	GL343450.1	17	1636
C47899648	LGb (chr. X)	688				C49045611	GL343220.1	17	1634
scaffold267057	LGb (chr. X)	686				scaffold156819	GL343398.1	17	1634
scaffold442089	LGb (chr. X)	686				scaffold671581	GL343450.1	17	1634
scaffold499290	LGb (chr. X)	685				scaffold107290	GL343220.1	17	1633
C47891532	LGb (chr. X)	685	gene:ENSACAG00000014219.3_chromosome:AnoCar2.0:LGb (chr. X):84719:143160:1			C49043151	GL343601.1	17	1629
scaffold523623	LGb (chr. X)	684				scaffold509314	GL343405.1	17	1628
C47887842	LGb (chr. X)	684				scaffold311097	GL343220.1	17	1627
C47888290	LGb (chr. X)	684				scaffold477923	GL344332.1	17	1627
scaffold325573	LGb (chr. X)	683				C49041319	AAWZ02036331	17	1625	gene:ENSGALG00000008625.6_chromosome:GRCg6a:17:2152582:2162603:1
C47885304	LGb (chr. X)	683				scaffold626124	GL343502.1	17	1623	gene:ENSGALG00000000864.6_chromosome:GRCg6a:17:10673254:10682819:-1
C47887402	LGb (chr. X)	683				scaffold673868	GL343812.1	17	1623
C47883232	LGb (chr. X)	682				scaffold607309	GL343888.1	17	1620	gene:ENSGALG00000042838.2_chromosome:GRCg6a:17:895590:912182:-1
C47880140	LGb (chr. X)	681				scaffold656747	GL343450.1	17	1619
scaffold560967	LGb (chr. X)	680				scaffold522213	GL343220.1	17	1617
scaffold669225	LGb (chr. X)	680				C49037683	GL344184.1	17	1617
C47878544	LGb (chr. X)	680				scaffold229731	GL343450.1	17	1615
C47879210	LGb (chr. X)	680				C49036867	GL343450.1	17	1615
scaffold241542	LGb (chr. X)	679				scaffold684398	GL343448.1	17	1614
C47870202	LGb (chr. X)	677				scaffold560058	GL343220.1	17	1613
C47870744	LGb (chr. X)	677				C49035753	GL343448.1	17	1613
C47863934	LGb (chr. X)	675				C49035381	GL343494.1	17	1612
scaffold264857	LGb (chr. X)	674				C49033335	GL343448.1	17	1608
C47862732	LGb (chr. X)	674	gene:ENSACAG00000016526.3_chromosome:AnoCar2.0:LGb (chr. X):2413952:2463375:-1			C49033215	GL343625.1	17	1608	gene:ENSGALG00000001692.6_chromosome:GRCg6a:17:8478459:8506069:1
scaffold662974	LGb (chr. X)	672				C49033059	GL343220.1	17	1607
C47852210	LGb (chr. X)	670				scaffold177158	GL343999.1	17	1607	gene:ENSGALG00000026179.4_chromosome:GRCg6a:17:7291241:7301422:-1
C47848490	LGb (chr. X)	669				scaffold466655	AAWZ02040296	17	1603
scaffold467563	LGb (chr. X)	666				scaffold54131	GL343398.1	17	1602
C47841756	LGb (chr. X)	666				scaffold559367	GL343625.1	17	1602
scaffold495524	LGb (chr. X)	665				scaffold161757	GL343999.1	17	1602	gene:ENSGALG00000021520.5_chromosome:GRCg6a:17:7257538:7264555:-1
C47836582	LGb (chr. X)	664	gene:ENSACAG00000015788.3_chromosome:AnoCar2.0:LGb (chr. X):2079168:2118677:-1			scaffold564536	GL343502.1	17	1601
scaffold662841	LGb (chr. X)	663	gene:ENSACAG00000014866.3_chromosome:AnoCar2.0:LGb (chr. X):1418065:1575711:1			scaffold618371	GL343601.1	17	1601
C47832266	LGb (chr. X)	663				scaffold569474	GL343999.1	17	1601
C47833666	LGb (chr. X)	663				scaffold589395	GL343541.1	17	1599
C47823174	LGb (chr. X)	659				scaffold643091	AAWZ02041083	17	1598	gene:ENSGALG00000033760.2_chromosome:GRCg6a:17:5476114:5481591:1
scaffold668944	LGb (chr. X)	655				scaffold493147	GL343398.1	17	1598
scaffold380764	LGb (chr. X)	654				C49028119	GL343535.1	17	1597
C47808506	LGb (chr. X)	654				C49027801	GL343220.1	17	1596
scaffold177821	LGb (chr. X)	652				C49026935	GL343220.1	17	1595
scaffold658983	LGb (chr. X)	651				scaffold72902	GL343535.1	17	1595
C47797930	LGb (chr. X)	650				scaffold738564	GL343541.1	17	1595
C47794848	LGb (chr. X)	649	gene:ENSACAG00000014866.3_chromosome:AnoCar2.0:LGb (chr. X):1418065:1575711:1			scaffold636916	GL344184.1	17	1592
C47784680	LGb (chr. X)	646	gene:ENSACAG00000014642.3_chromosome:AnoCar2.0:LGb (chr. X):1313349:1328807:1			scaffold682151	GL343220.1	17	1591
scaffold159862	LGb (chr. X)	645				scaffold157541	GL343220.1	17	1590
C47784620	LGb (chr. X)	645				C49023791	GL343450.1	17	1588
C47779900	LGb (chr. X)	644	gene:ENSACAG00000016597.3_chromosome:AnoCar2.0:LGb (chr. X):2553509:2665942:-1			C49023017	GL343625.1	17	1587
scaffold388543	LGb (chr. X)	643				scaffold436552	GL343220.1	17	1586
C47776028	LGb (chr. X)	642				scaffold550603	GL343220.1	17	1586
C47772170	LGb (chr. X)	641				C49022473	GL343535.1	17	1586
scaffold932	LGb (chr. X)	640				C49021595	GL343220.1	17	1584
C47765336	LGb (chr. X)	639				C49021133	AAWZ02037432	17	1583	gene:ENSGALG00000004573.7_chromosome:GRCg6a:17:5668179:5682767:1
C47766968	LGb (chr. X)	639				scaffold12459	GL343405.1	17	1583
scaffold521498	LGb (chr. X)	638				scaffold608928	GL343405.1	17	1580
C47756558	LGb (chr. X)	636				scaffold615880	GL343999.1	17	1580	gene:ENSGALG00000002955.6_chromosome:GRCg6a:17:7269757:7290205:1
scaffold306188	LGb (chr. X)	635				scaffold534122	GL343556.1	17	1579
C47754736	LGb (chr. X)	635				scaffold440782	AAWZ02036232	17	1577	gene:ENSGALG00000002375.7_chromosome:GRCg6a:17:8107664:8141455:1
C47755922	LGb (chr. X)	635				C49018185	GL343448.1	17	1577
scaffold462926	LGb (chr. X)	632				C49016243	GL343763.1	17	1573	gene:ENSGALG00000004881.6_chromosome:GRCg6a:17:5366372:5385378:1
scaffold517326	LGb (chr. X)	631				scaffold483471	GL343450.1	17	1572
scaffold15989	LGb (chr. X)	630				scaffold138894	GL343405.1	17	1570
scaffold553103	LGb (chr. X)	630				C49013399	GL343625.1	17	1567
scaffold150766	LGb (chr. X)	629				C49013019	GL343541.1	17	1566	gene:ENSGALG00000007079.5_chromosome:GRCg6a:17:3365148:3582266:1
scaffold513784	LGb (chr. X)	629				scaffold549636	GL343494.1	17	1564
C47736792	LGb (chr. X)	629				C49010809	GL343220.1	17	1562
scaffold646380	LGb (chr. X)	628				C49009625	GL344579.1	17	1560	gene:ENSGALG00000004719.6_chromosome:GRCg6a:17:5511446:5557476:1
C47735668	LGb (chr. X)	628				scaffold359958	GL343601.1	17	1555
C47732252	LGb (chr. X)	627	gene:ENSACAG00000015563.3_chromosome:AnoCar2.0:LGb (chr. X):1877079:1903016:1			scaffold543229	GL343450.1	17	1552
C47727624	LGb (chr. X)	626				scaffold388778	GL343398.1	17	1551
C47728032	LGb (chr. X)	626	gene:ENSACAG00000015788.3_chromosome:AnoCar2.0:LGb (chr. X):2079168:2118677:-1			scaffold262397	GL343751.1	17	1551
scaffold535158	LGb (chr. X)	625				scaffold104115	GL343502.1	17	1550
C47725256	LGb (chr. X)	625				C49003565	AAWZ02037731	17	1548
C47721888	LGb (chr. X)	624				C49002759	GL343736.1	17	1547	gene:ENSGALG00000002855.6_chromosome:GRCg6a:17:7335774:7343652:-1
scaffold650943	LGb (chr. X)	623				scaffold94747	GL343398.1	17	1545
C47720134	LGb (chr. X)	623	gene:ENSACAG00000029240.1_chromosome:AnoCar2.0:LGb (chr. X):2729155:2749456:-1			scaffold267670	GL343502.1	17	1545
scaffold154993	LGb (chr. X)	622	gene:ENSACAG00000016614.2_chromosome:AnoCar2.0:LGb (chr. X):2703148:2718966:1			scaffold589480	GL343494.1	17	1544	gene:ENSGALG00000007079.5_chromosome:GRCg6a:17:3365148:3582266:1
C47716340	LGb (chr. X)	622				scaffold586465	AAWZ02036318	17	1543	gene:ENSGALG00000004645.7_chromosome:GRCg6a:17:5637157:5645118:1
scaffold617573	LGb (chr. X)	621				scaffold735690	GL343220.1	17	1542
C47715318	LGb (chr. X)	621				scaffold318822	GL343398.1	17	1542
scaffold238523	LGb (chr. X)	620				C49000117	GL343541.1	17	1542
scaffold145893	LGb (chr. X)	619				C49000143	GL344348.1	17	1542	gene:ENSGALG00000035677.3_chromosome:GRCg6a:17:9823212:9826116:-1
C47709198	LGb (chr. X)	619				C48999235	GL344112.1	17	1540
scaffold144125	LGb (chr. X)	617				scaffold408217	AAWZ02036218	17	1537	gene:ENSGALG00000001474.6_chromosome:GRCg6a:17:8676966:8692183:-1
C47700092	LGb (chr. X)	616				scaffold688424	GL344062.1	17	1537
C47700390	LGb (chr. X)	616				scaffold476785	GL343220.1	17	1535
C47695248	LGb (chr. X)	615	gene:ENSACAG00000016526.3_chromosome:AnoCar2.0:LGb (chr. X):2413952:2463375:-1			scaffold591607	GL345057.1	17	1535	gene:ENSGALG00000041505.2_chromosome:GRCg6a:17:6484730:6515927:1
C47695704	LGb (chr. X)	615				C48995931	GL343405.1	17	1534
C47696270	LGb (chr. X)	615				C48995725	GL343937.1	17	1534
C47697114	LGb (chr. X)	615				scaffold641530	GL343398.1	17	1533
scaffold119008	LGb (chr. X)	612				C48994851	GL343405.1	17	1532
C47686888	LGb (chr. X)	612	gene:ENSACAG00000016492.2_chromosome:AnoCar2.0:LGb (chr. X):2396371:2410832:-1			C48993695	GL344332.1	17	1530
C47688418	LGb (chr. X)	612	gene:ENSACAG00000015788.3_chromosome:AnoCar2.0:LGb (chr. X):2079168:2118677:-1			scaffold688635	GL343220.1	17	1527
C47684144	LGb (chr. X)	611				scaffold161376	GL344151.1	17	1527
C47684294	LGb (chr. X)	611				scaffold567161	GL343751.1	17	1523	gene:ENSGALG00000001225.6_chromosome:GRCg6a:17:9117855:9177510:1
scaffold82167	LGb (chr. X)	609				scaffold437084	GL344062.1	17	1521
scaffold648275	LGb (chr. X)	608				C48987901	GL343601.1	17	1519
C47673420	LGb (chr. X)	608				scaffold170751	GL343736.1	17	1519
scaffold77103	LGb (chr. X)	607				C48987917	GL343999.1	17	1519	gene:ENSGALG00000002955.6_chromosome:GRCg6a:17:7269757:7290205:1
scaffold329482	LGb (chr. X)	607				scaffold104394	GL343220.1	17	1518
scaffold207901	LGb (chr. X)	606				scaffold519122	GL343623.1	17	1518
scaffold495551	LGb (chr. X)	606				C48986733	GL343398.1	17	1517
scaffold423705	LGb (chr. X)	603	gene:ENSACAG00000016106.3_chromosome:AnoCar2.0:LGb (chr. X):2174915:2203709:-1			scaffold43609	GL343623.1	17	1517
scaffold302816	LGb (chr. X)	602				C48986491	GL344213.1	17	1517
scaffold213362	LGb (chr. X)	601				C48986721	GL344579.1	17	1517
scaffold341902	LGb (chr. X)	601				scaffold469000	GL343220.1	17	1516
C47651298	LGb (chr. X)	600				scaffold600753	GL344332.1	17	1516
scaffold253731	LGb (chr. X)	599				scaffold734145	GL343398.1	17	1514
scaffold633517	LGb (chr. X)	597				C48984217	GL343625.1	17	1513
C47640008	LGb (chr. X)	597				C48983711	GL343448.1	17	1512
C47638078	LGb (chr. X)	596				C48983089	AAWZ02035066	17	1511
scaffold426144	LGb (chr. X)	595				C48982985	GL343398.1	17	1511
C47631892	LGb (chr. X)	594	gene:ENSACAG00000016660.3_chromosome:AnoCar2.0:LGb (chr. X):2718498:2726728:-1			C48983253	GL343763.1	17	1511
C47632900	LGb (chr. X)	594	gene:ENSACAG00000015701.3_chromosome:AnoCar2.0:LGb (chr. X):2037808:2053612:1			scaffold269261	GL343220.1	17	1510
scaffold32358	LGb (chr. X)	593				scaffold503724	GL343398.1	17	1510
scaffold457977	LGb (chr. X)	593				C48982247	GL343625.1	17	1509	gene:ENSGALG00000001692.6_chromosome:GRCg6a:17:8478459:8506069:1
scaffold340499	LGb (chr. X)	591				scaffold696610	GL343751.1	17	1509
scaffold640195	LGb (chr. X)	591				C48981553	GL343623.1	17	1508
scaffold241402	LGb (chr. X)	590				C48980635	GL343398.1	17	1507
C47617296	LGb (chr. X)	589				C48980717	GL343502.1	17	1507
scaffold627498	LGb (chr. X)	588				scaffold351530	GL343623.1	17	1507
C47606880	LGb (chr. X)	586	gene:ENSACAG00000015611.3_chromosome:AnoCar2.0:LGb (chr. X):1909930:2010003:1			scaffold20406	GL343220.1	17	1504
scaffold584940	LGb (chr. X)	584				scaffold679715	GL343494.1	17	1500
C47598808	LGb (chr. X)	584				C48976531	GL343398.1	17	1499
C47596204	LGb (chr. X)	583	gene:ENSACAG00000014219.3_chromosome:AnoCar2.0:LGb (chr. X):84719:143160:1			scaffold393849	GL343448.1	17	1499
C47592102	LGb (chr. X)	582				scaffold536625	GL343398.1	17	1498
C47592512	LGb (chr. X)	582				C48974667	GL343937.1	17	1496	gene:ENSGALG00000001073.6_chromosome:GRCg6a:17:9753750:9812420:-1
C47593882	LGb (chr. X)	582				scaffold693201	GL343535.1	17	1495
scaffold643126	LGb (chr. X)	581				C48973965	GL343988.1	17	1495
scaffold627282	LGb (chr. X)	580				scaffold733431	GL343450.1	17	1494
C47583322	LGb (chr. X)	579	gene:ENSACAG00000015611.3_chromosome:AnoCar2.0:LGb (chr. X):1909930:2010003:1			scaffold547246	AAWZ02036756	17	1493	gene:ENSGALG00000001419.6_chromosome:GRCg6a:17:8755610:8908574:1
scaffold236104	LGb (chr. X)	577				scaffold733773	GL343220.1	17	1493
scaffold319261	LGb (chr. X)	576				C48972039	GL343450.1	17	1491
C47574878	LGb (chr. X)	576				C48971827	GL343502.1	17	1491	gene:ENSGALG00000040582.2_chromosome:GRCg6a:17:10356719:10450700:1
C47570482	LGb (chr. X)	575				scaffold734418	GL343398.1	17	1490
scaffold234998	LGb (chr. X)	573				scaffold621638	GL344343.1	17	1490
C47565797	LGb (chr. X)	573				scaffold543514	GL343625.1	17	1488
C47561093	LGb (chr. X)	572				C48969147	GL343888.1	17	1487	gene:ENSGALG00000036894.2_chromosome:GRCg6a:17:781741:814817:-1
scaffold450280	LGb (chr. X)	570				scaffold287416	AAWZ02037538	17	1486	gene:ENSGALG00000008838.6_chromosome:GRCg6a:17:1870533:1896590:1
scaffold587720	LGb (chr. X)	569				C48968269	GL343888.1	17	1485
C47547695	LGb (chr. X)	568	gene:ENSACAG00000014379.3_chromosome:AnoCar2.0:LGb (chr. X):526496:556913:1			C48966233	GL343405.1	17	1482
C47544395	LGb (chr. X)	567				scaffold655997	GL343220.1	17	1481
C47540657	LGb (chr. X)	566				scaffold254446	GL343405.1	17	1480
scaffold235232	LGb (chr. X)	565				scaffold733379	GL343398.1	17	1475
scaffold568782	LGb (chr. X)	565				scaffold380377	GL343220.1	17	1474
C47539333	LGb (chr. X)	565				C48961415	GL343502.1	17	1474	gene:ENSGALG00000000927.5_chromosome:GRCg6a:17:10600666:10618538:-1
scaffold637992	LGb (chr. X)	564				C48961249	GL343220.1	17	1473
C47535143	LGb (chr. X)	564				scaffold672133	GL343405.1	17	1473
scaffold298940	LGb (chr. X)	563				C48959835	GL343220.1	17	1471
scaffold258901	LGb (chr. X)	562				scaffold670193	GL343502.1	17	1469
scaffold641064	LGb (chr. X)	562				C48958097	GL343494.1	17	1468	gene:ENSGALG00000039990.2_chromosome:GRCg6a:17:3013995:3080597:-1
C47526497	LGb (chr. X)	562				scaffold514513	GL343736.1	17	1467	gene:ENSGALG00000002699.6_chromosome:GRCg6a:17:7348639:7446893:-1
C47513173	LGb (chr. X)	558				C48957421	GL343763.1	17	1467
C47513781	LGb (chr. X)	558				C48956787	GL343220.1	17	1466
C47515313	LGb (chr. X)	558				scaffold48020	GL343494.1	17	1466	gene:ENSGALG00000007190.6_chromosome:GRCg6a:17:2874201:2877495:1
C47506783	LGb (chr. X)	556				scaffold600793	AAWZ02040038	17	1465	gene:ENSGALG00000005063.6_chromosome:GRCg6a:17:5241787:5243598:1
C47503483	LGb (chr. X)	555				scaffold167738	GL343398.1	17	1463
C47505171	LGb (chr. X)	555				scaffold70243	GL343601.1	17	1463
scaffold168071	LGb (chr. X)	553				C48953483	GL343220.1	17	1461
scaffold629724	LGb (chr. X)	553				scaffold244706	GL343398.1	17	1460
C47495261	LGb (chr. X)	553				C48953073	GL343398.1	17	1460
C47496029	LGb (chr. X)	553	gene:ENSACAG00000016526.3_chromosome:AnoCar2.0:LGb (chr. X):2413952:2463375:-1			C48952777	GL343502.1	17	1460	gene:ENSGALG00000000906.5_chromosome:GRCg6a:17:10574805:10660252:1
C47490593	LGb (chr. X)	551				C48953143	GL343719.1	17	1460
C47481427	LGb (chr. X)	549				C48953193	GL344941.1	17	1460
C47483523	LGb (chr. X)	549				C48952357	GL343450.1	17	1459
scaffold287099	LGb (chr. X)	548				scaffold735010	GL343448.1	17	1458
scaffold308054	LGb (chr. X)	548				scaffold59795	GL343494.1	17	1457
scaffold551823	LGb (chr. X)	547				scaffold652567	GL343220.1	17	1455
C47474367	LGb (chr. X)	547				C48950189	GL343736.1	17	1455
C47474805	LGb (chr. X)	547				scaffold373182	GL344637.1	17	1455
scaffold261342	LGb (chr. X)	546				scaffold598304	GL343448.1	17	1454
scaffold103727	LGb (chr. X)	545				scaffold539465	GL343937.1	17	1453
scaffold242852	LGb (chr. X)	545				scaffold613370	GL343398.1	17	1451
C47468883	LGb (chr. X)	545				scaffold603968	GL343398.1	17	1450
C47469215	LGb (chr. X)	545	gene:ENSACAG00000016597.3_chromosome:AnoCar2.0:LGb (chr. X):2553509:2665942:-1			scaffold569252	GL343220.1	17	1449
scaffold344556	LGb (chr. X)	543				scaffold557171	GL343398.1	17	1449
C47458165	LGb (chr. X)	542				C48946323	GL343502.1	17	1449
scaffold226585	LGb (chr. X)	541				scaffold662346	GL343541.1	17	1449
C47453617	LGb (chr. X)	541				scaffold588637	GL343220.1	17	1448
C47451187	LGb (chr. X)	540				scaffold395682	GL343405.1	17	1447
C47452961	LGb (chr. X)	540	gene:ENSACAG00000015701.3_chromosome:AnoCar2.0:LGb (chr. X):2037808:2053612:1			scaffold377008	GL343450.1	17	1447
scaffold636057	LGb (chr. X)	538				C48943639	GL343502.1	17	1445
C47443817	LGb (chr. X)	538				scaffold234706	GL343220.1	17	1442
scaffold291402	LGb (chr. X)	537	gene:ENSACAG00000016717.3_chromosome:AnoCar2.0:LGb (chr. X):2761403:2773963:1			C48941829	GL343220.1	17	1442
scaffold48038	LGb (chr. X)	536				scaffold565599	GL343405.1	17	1441
scaffold598996	LGb (chr. X)	535				C48940839	GL343541.1	17	1441	gene:ENSGALG00000007038.5_chromosome:GRCg6a:17:3593160:3676027:-1
scaffold199582	LGb (chr. X)	534				C48940945	GL343541.1	17	1441	gene:ENSGALG00000007038.5_chromosome:GRCg6a:17:3593496:3854597:-1
scaffold599610	LGb (chr. X)	534				scaffold100155	GL344579.1	17	1441	gene:ENSGALG00000004719.6_chromosome:GRCg6a:17:5511446:5557476:1
C47428631	LGb (chr. X)	534	gene:ENSACAG00000016660.3_chromosome:AnoCar2.0:LGb (chr. X):2718498:2726728:-1			C48940577	GL343220.1	17	1440
C47429513	LGb (chr. X)	534				scaffold533478	GL344570.1	17	1440	gene:ENSGALG00000001118.6_chromosome:GRCg6a:17:9627008:9673191:1
scaffold323470	LGb (chr. X)	532				scaffold492398	GL344876.1	17	1440	gene:ENSGALG00000002437.5_chromosome:GRCg6a:17:8025526:8031500:-1
C47403173	LGb (chr. X)	527				scaffold442267	GL343405.1	17	1439
scaffold89886	LGb (chr. X)	525				C48940115	GL343448.1	17	1439
scaffold140200	LGb (chr. X)	525				scaffold734193	AAWZ02040697	17	1438	gene:ENSGALG00000001013.6_chromosome:GRCg6a:17:9883271:9888343:-1
C47396021	LGb (chr. X)	525				scaffold356132	GL343398.1	17	1438
C47397545	LGb (chr. X)	525				scaffold309995	GL343736.1	17	1433	gene:ENSGALG00000002682.6_chromosome:GRCg6a:17:7458700:7474581:-1
scaffold611878	LGb (chr. X)	518	gene:ENSACAG00000029360.1_chromosome:AnoCar2.0:LGb (chr. X):2031204:2036258:1			C48934595	GL343405.1	17	1431
C47370015	LGb (chr. X)	518				scaffold388997	GL343535.1	17	1431
C47370209	LGb (chr. X)	518				scaffold384644	GL343405.1	17	1428
C47370933	LGb (chr. X)	518				C48932333	AAWZ02040154	17	1427	gene:ENSGALG00000004986.8_chromosome:GRCg6a:17:5306106:5311038:-1
C47366605	LGb (chr. X)	517				scaffold330512	GL343220.1	17	1427
C47367273	LGb (chr. X)	517				scaffold431697	GL343220.1	17	1427
scaffold204516	LGb (chr. X)	516				scaffold657825	GL343405.1	17	1427
scaffold118347	LGb (chr. X)	515	gene:ENSACAG00000014310.2_chromosome:AnoCar2.0:LGb (chr. X):289226:467363:1			scaffold574802	GL343535.1	17	1427
scaffold328974	LGb (chr. X)	514				C48932065	GL343751.1	17	1427	gene:ENSGALG00000029927.3_chromosome:GRCg6a:17:9197371:9231056:-1
C47352793	LGb (chr. X)	513	gene:ENSACAG00000016430.3_chromosome:AnoCar2.0:LGb (chr. X):2294739:2310096:1			scaffold576794	GL343494.1	17	1426
C47344191	LGb (chr. X)	511				scaffold57387	GL343535.1	17	1425
scaffold576311	LGb (chr. X)	510	gene:ENSACAG00000025870.2_chromosome:AnoCar2.0:LGb (chr. X):485310:522604:-1			C48930863	GL343763.1	17	1425
C47339521	LGb (chr. X)	510				C48929861	GL343541.1	17	1424
scaffold435819	LGb (chr. X)	509	gene:ENSACAG00000016473.2_chromosome:AnoCar2.0:LGb (chr. X):2373786:2386431:-1			scaffold230247	GL343220.1	17	1423
C47336829	LGb (chr. X)	509				scaffold413471	GL343556.1	17	1421	gene:ENSGALG00000008456.7_chromosome:GRCg6a:17:2470501:2727279:1
C47336855	LGb (chr. X)	509				scaffold628352	GL343405.1	17	1419
scaffold615953	LGb (chr. X)	506				C48926927	GL343450.1	17	1419
C47323499	LGb (chr. X)	505	gene:ENSACAG00000014642.3_chromosome:AnoCar2.0:LGb (chr. X):1313349:1328807:1			C48926963	GL343450.1	17	1419
C47314373	LGb (chr. X)	503				C48925953	GL343502.1	17	1418
scaffold199881	LGb (chr. X)	501				C48925161	GL343220.1	17	1417
scaffold559889	LGb (chr. X)	501				scaffold428090	GL343220.1	17	1415
C48307410	GL343947.1 (chr. X)	928	gene:ENSACAG00000003128.3_scaffold:AnoCar2.0:GL343947.1:40622:58062:1			scaffold178352	GL343220.1	17	1412
scaffold465520	GL343913.1 (chr. X)	3649	gene:ENSACAG00000001379.2_scaffold:AnoCar2.0:GL343913.1:125073:126928:-1			scaffold573658	GL343398.1	17	1412
C47447284	GL343550.1 (chr. X)	569	gene:ENSACAG00000011162.3_scaffold:AnoCar2.0:GL343550.1:258329:307066:1			C48922431	GL343535.1	17	1412
C47604136	GL343550.1 (chr. X)	618				scaffold190055	GL343601.1	17	1411
C48423161	GL343550.1 (chr. X)	1003	gene:ENSACAG00000011162.3_scaffold:AnoCar2.0:GL343550.1:258329:307066:1			C48920693	GL343625.1	17	1410	gene:ENSGALG00000001645.7_chromosome:GRCg6a:17:8511817:8538039:-1
C48563444	GL343550.1 (chr. X)	1113				C48917749	GL344262.1	17	1406	gene:ENSGALG00000038223.2_chromosome:GRCg6a:17:2832458:2858968:-1
C49201034	GL343550.1 (chr. X)	4006	gene:ENSACAG00000011162.3_scaffold:AnoCar2.0:GL343550.1:258329:307066:1			scaffold625774	GL344637.1	17	1405	gene:ENSGALG00000001037.6_chromosome:GRCg6a:17:9826144:9857169:1
scaffold301325	GL343550.1 (chr. X)	4853	gene:ENSACAG00000011162.3_scaffold:AnoCar2.0:GL343550.1:258329:307066:1			scaffold209645	GL343535.1	17	1403
scaffold395210	GL343550.1 (chr. X)	1180	gene:ENSACAG00000001871.2_scaffold:AnoCar2.0:GL343550.1:44269:117133:-1			C48915917	GL343541.1	17	1403
scaffold650459	GL343550.1 (chr. X)	2510	gene:ENSACAG00000001871.2_scaffold:AnoCar2.0:GL343550.1:44269:117133:-1			scaffold168253	GL344440.1	17	1403	gene:ENSGALG00000001964.7_chromosome:GRCg6a:17:8173607:8182744:1
C47582178	GL343423.1 (chr. X)	611				scaffold655854	AAWZ02037569	17	1401	gene:ENSGALG00000001347.6_chromosome:GRCg6a:17:9022808:9033001:-1
C48020763	GL343423.1 (chr. X)	778				scaffold548958	GL343494.1	17	1401
C48531691	GL343423.1 (chr. X)	1087	gene:ENSACAG00000024053.1_scaffold:AnoCar2.0:GL343423.1:1408:2502:1			scaffold684641	GL344194.1	17	1401
C48624336	GL343423.1 (chr. X)	1168				scaffold339375	GL344202.1	17	1401
C48649446	GL343423.1 (chr. X)	1193				C48914043	GL343220.1	17	1400
C49052658	GL343423.1 (chr. X)	1939	gene:ENSACAG00000001333.3_scaffold:AnoCar2.0:GL343423.1:75273:176631:-1			scaffold40604	GL343535.1	17	1400
C49076770	GL343423.1 (chr. X)	2040				scaffold229326	GL343535.1	17	1400
C49165980	GL343423.1 (chr. X)	2772	gene:ENSACAG00000001652.3_scaffold:AnoCar2.0:GL343423.1:210271:226628:-1			C48912239	GL343220.1	17	1398
C49180830	GL343423.1 (chr. X)	3057	gene:ENSACAG00000001652.3_scaffold:AnoCar2.0:GL343423.1:210271:226628:-1			scaffold650114	GL343405.1	17	1398
C49188458	GL343423.1 (chr. X)	3280				C48912647	GL343625.1	17	1398	gene:ENSGALG00000008532.6_chromosome:GRCg6a:17:2266795:2277932:1
C49196632	GL343423.1 (chr. X)	3641	gene:ENSACAG00000002065.3_scaffold:AnoCar2.0:GL343423.1:393055:421796:-1			scaffold507401	GL343398.1	17	1397
C49199506	GL343423.1 (chr. X)	3858				scaffold581303	GL343220.1	17	1396
scaffold137062	GL343423.1 (chr. X)	3213				scaffold645424	GL343220.1	17	1396
scaffold248625	GL343423.1 (chr. X)	1706				scaffold455361	GL343719.1	17	1396
scaffold339626	GL343423.1 (chr. X)	1683	gene:ENSACAG00000001333.3_scaffold:AnoCar2.0:GL343423.1:75273:176631:-1			scaffold588449	GL343220.1	17	1394
scaffold596542	GL343423.1 (chr. X)	1600	gene:ENSACAG00000001333.3_scaffold:AnoCar2.0:GL343423.1:75273:176631:-1			scaffold603588	GL344332.1	17	1393	gene:ENSGALG00000008616.6_chromosome:GRCg6a:17:2195780:2233574:1
scaffold611049	GL343423.1 (chr. X)	2756	gene:ENSACAG00000001545.3_scaffold:AnoCar2.0:GL343423.1:188503:208867:-1			scaffold683554	GL343943.1	17	1392
scaffold644234	GL343423.1 (chr. X)	2729				scaffold66263	GL343956.1	17	1391
scaffold674081	GL343423.1 (chr. X)	2114				C48907117	GL343220.1	17	1390
scaffold701849	GL343423.1 (chr. X)	7130	gene:ENSACAG00000002395.3_scaffold:AnoCar2.0:GL343423.1:701553:750627:1			scaffold620039	GL343541.1	17	1390
C47236980	GL343417.1 (chr. X)	511	gene:ENSACAG00000023669.2_scaffold:AnoCar2.0:GL343417.1:594131:652448:-1			C48906817	GL343943.1	17	1390
C47992815	GL343417.1 (chr. X)	765	gene:ENSACAG00000010663.2_scaffold:AnoCar2.0:GL343417.1:760187:777215:1			scaffold314523	GL343494.1	17	1389
C48250932	GL343417.1 (chr. X)	895				scaffold638338	GL343220.1	17	1388
C48443429	GL343417.1 (chr. X)	1018				scaffold318887	GL343220.1	17	1385
C48615386	GL343417.1 (chr. X)	1159	gene:ENSACAG00000010663.2_scaffold:AnoCar2.0:GL343417.1:760187:777215:1			scaffold686405	GL343398.1	17	1383	gene:ENSGALG00000006958.6_chromosome:GRCg6a:17:5031761:5159465:1
C48818346	GL343417.1 (chr. X)	1397	gene:ENSACAG00000023669.2_scaffold:AnoCar2.0:GL343417.1:594131:652448:-1			scaffold290151	GL343937.1	17	1383
C49118818	GL343417.1 (chr. X)	2282	gene:ENSACAG00000009717.2_scaffold:AnoCar2.0:GL343417.1:166392:168467:-1			scaffold65447	GL343502.1	17	1382
C49139124	GL343417.1 (chr. X)	2448				scaffold593685	GL343220.1	17	1380
scaffold415082	GL343417.1 (chr. X)	2291	gene:ENSACAG00000009775.3_scaffold:AnoCar2.0:GL343417.1:189952:193345:1			C48898103	GL343448.1	17	1378
scaffold50249	GL343417.1 (chr. X)	3639				C48897583	GL343450.1	17	1377
scaffold566545	GL343417.1 (chr. X)	2899	gene:ENSACAG00000010726.3_scaffold:AnoCar2.0:GL343417.1:785376:794908:1			C48897023	GL343220.1	17	1376
C47410813	GL343364.1 (chr. X)	558	gene:ENSACAG00000007378.3_scaffold:AnoCar2.0:GL343364.1:163123:220000:1			scaffold638624	GL344641.1	17	1374	gene:ENSGALG00000041104.2_chromosome:GRCg6a:17:6008701:6025801:1
C47560426	GL343364.1 (chr. X)	604				scaffold730784	GL343220.1	17	1373
C47575868	GL343364.1 (chr. X)	609				C48893909	GL343450.1	17	1372
C47656984	GL343364.1 (chr. X)	635				C48894317	GL344642.1	17	1372	gene:ENSGALG00000001275.6_chromosome:GRCg6a:17:9073411:9077516:-1
C47730644	GL343364.1 (chr. X)	661				scaffold499362	GL343220.1	17	1371
C47840553	GL343364.1 (chr. X)	702				scaffold570988	GL343220.1	17	1370
C47944571	GL343364.1 (chr. X)	744				scaffold335333	GL343535.1	17	1370
C47986687	GL343364.1 (chr. X)	763				C48892073	AAWZ02036318	17	1369	gene:ENSGALG00000004645.7_chromosome:GRCg6a:17:5637157:5645118:1
C47989355	GL343364.1 (chr. X)	764				C48892007	GL343405.1	17	1369
C48043217	GL343364.1 (chr. X)	788				scaffold138966	GL343220.1	17	1368
C48121802	GL343364.1 (chr. X)	826				scaffold398859	GL343601.1	17	1368
C48308312	GL343364.1 (chr. X)	929				scaffold677102	GL344202.1	17	1367
C48311666	GL343364.1 (chr. X)	931				scaffold405838	GL343736.1	17	1365	gene:ENSGALG00000002855.6_chromosome:GRCg6a:17:7335774:7343652:-1
C48315930	GL343364.1 (chr. X)	933				C48888137	AAWZ02036695	17	1364	gene:ENSGALG00000001595.7_chromosome:GRCg6a:17:8588061:8591957:-1
C48377795	GL343364.1 (chr. X)	973				C48887537	GL343535.1	17	1363
C48398869	GL343364.1 (chr. X)	987	gene:ENSACAG00000008031.2_scaffold:AnoCar2.0:GL343364.1:1058390:1077230:-1			scaffold425215	GL343220.1	17	1362
C48476779	GL343364.1 (chr. X)	1043				scaffold587415	GL343220.1	17	1361
C48477589	GL343364.1 (chr. X)	1043				scaffold563901	GL343220.1	17	1360
C48485251	GL343364.1 (chr. X)	1049				C48884087	GL343448.1	17	1359
C48542781	GL343364.1 (chr. X)	1096				scaffold7595	GL343502.1	17	1359
C48549691	GL343364.1 (chr. X)	1101				C48884655	GL344112.1	17	1359
C48563252	GL343364.1 (chr. X)	1113				scaffold432708	GL343220.1	17	1356
C48599946	GL343364.1 (chr. X)	1145				scaffold593164	GL343494.1	17	1355
C48612000	GL343364.1 (chr. X)	1156				scaffold517114	AAWZ02036331	17	1354	gene:ENSGALG00000008625.6_chromosome:GRCg6a:17:2152582:2162603:1
C48633026	GL343364.1 (chr. X)	1176				C48880751	GL343220.1	17	1354
C48683156	GL343364.1 (chr. X)	1228				scaffold20136	GL343736.1	17	1354	gene:ENSGALG00000002682.6_chromosome:GRCg6a:17:7458700:7474581:-1
C48702902	GL343364.1 (chr. X)	1249	gene:ENSACAG00000007759.3_scaffold:AnoCar2.0:GL343364.1:858394:880617:1			scaffold635212	GL343398.1	17	1353
C48740602	GL343364.1 (chr. X)	1293				scaffold674152	GL343502.1	17	1350
C48748036	GL343364.1 (chr. X)	1302	gene:ENSACAG00000007592.3_scaffold:AnoCar2.0:GL343364.1:355783:779424:1			C48876271	GL343220.1	17	1348
C48767350	GL343364.1 (chr. X)	1326				C48875891	GL343398.1	17	1348
C48816454	GL343364.1 (chr. X)	1394				scaffold551149	GL344097.1	17	1346	gene:ENSGALG00000008925.5_chromosome:GRCg6a:17:1312991:1313401:-1
C48818830	GL343364.1 (chr. X)	1398				scaffold354945	GL343405.1	17	1345
C48818858	GL343364.1 (chr. X)	1398	gene:ENSACAG00000007901.3_scaffold:AnoCar2.0:GL343364.1:939356:1016550:-1			scaffold398853	GL343220.1	17	1344
C48864888	GL343364.1 (chr. X)	1471				C48872561	GL344602.1	17	1343	gene:ENSGALG00000001103.7_chromosome:GRCg6a:17:9684088:9693756:-1
C48981026	GL343364.1 (chr. X)	1712				C48870915	GL343405.1	17	1341
C49007022	GL343364.1 (chr. X)	1785	gene:ENSACAG00000007378.3_scaffold:AnoCar2.0:GL343364.1:163123:220000:1			scaffold59004	GL343405.1	17	1340
C49059220	GL343364.1 (chr. X)	1965	gene:ENSACAG00000007592.3_scaffold:AnoCar2.0:GL343364.1:355783:779424:1			scaffold57408	GL344285.1	17	1340	gene:ENSGALG00000003412.6_chromosome:GRCg6a:17:7090031:7108362:-1
C49179854	GL343364.1 (chr. X)	3033	gene:ENSACAG00000007828.2_scaffold:AnoCar2.0:GL343364.1:899884:910424:1			scaffold584047	GL343398.1	17	1339
C49186154	GL343364.1 (chr. X)	3202	gene:ENSACAG00000007378.3_scaffold:AnoCar2.0:GL343364.1:163123:220000:1			C48869283	GL343535.1	17	1339
scaffold121115	GL343364.1 (chr. X)	2783	gene:ENSACAG00000007994.3_scaffold:AnoCar2.0:GL343364.1:1007484:1051176:1			C48868811	GL343405.1	17	1338
scaffold127762	GL343364.1 (chr. X)	2822				C48867943	GL343220.1	17	1337
scaffold131329	GL343364.1 (chr. X)	2100	gene:ENSACAG00000007592.3_scaffold:AnoCar2.0:GL343364.1:355783:779424:1			scaffold338415	GL343220.1	17	1336
scaffold14602	GL343364.1 (chr. X)	3373	gene:ENSACAG00000007378.3_scaffold:AnoCar2.0:GL343364.1:163123:220000:1			scaffold522540	GL343220.1	17	1336
scaffold147239	GL343364.1 (chr. X)	667				C48866067	GL343625.1	17	1335	gene:ENSGALG00000008518.7_chromosome:GRCg6a:17:2287820:2308533:1
scaffold148589	GL343364.1 (chr. X)	2504				C48865453	GL343751.1	17	1334
scaffold16097	GL343364.1 (chr. X)	1506				scaffold730636	GL345057.1	17	1334	gene:ENSGALG00000041505.2_chromosome:GRCg6a:17:6484730:6515927:1
scaffold165485	GL343364.1 (chr. X)	1526				scaffold358006	GL343719.1	17	1332
scaffold193310	GL343364.1 (chr. X)	1207				C48863353	GL343220.1	17	1331
scaffold19405	GL343364.1 (chr. X)	3675	gene:ENSACAG00000007175.3_scaffold:AnoCar2.0:GL343364.1:465:6546:1			C48862513	GL343220.1	17	1330
scaffold202248	GL343364.1 (chr. X)	3792				scaffold153835	GL344648.1	17	1330	gene:ENSGALG00000000993.6_chromosome:GRCg6a:17:9897730:9941204:1
scaffold226293	GL343364.1 (chr. X)	1019				scaffold295923	GL343450.1	17	1329
scaffold293877	GL343364.1 (chr. X)	1240				scaffold549098	GL343719.1	17	1327
scaffold295774	GL343364.1 (chr. X)	2498				scaffold283008	GL343751.1	17	1324	gene:ENSGALG00000029927.3_chromosome:GRCg6a:17:9197371:9231056:-1
scaffold303938	GL343364.1 (chr. X)	1974	gene:ENSACAG00000007220.3_scaffold:AnoCar2.0:GL343364.1:9969:44957:1			scaffold641437	GL343719.1	17	1323
scaffold337082	GL343364.1 (chr. X)	2271				scaffold318290	GL343916.1	17	1323
scaffold365460	GL343364.1 (chr. X)	1180				C48856145	GL344579.1	17	1322	gene:ENSGALG00000004719.6_chromosome:GRCg6a:17:5511446:5557476:1
scaffold379788	GL343364.1 (chr. X)	2009				C48855255	GL343220.1	17	1321
scaffold379897	GL343364.1 (chr. X)	3296	gene:ENSACAG00000007592.3_scaffold:AnoCar2.0:GL343364.1:355783:779424:1			C48855029	GL343448.1	17	1321
scaffold397315	GL343364.1 (chr. X)	1459				C48854269	AAWZ02041083	17	1320	gene:ENSGALG00000033760.2_chromosome:GRCg6a:17:5476114:5481591:1
scaffold403841	GL343364.1 (chr. X)	2946				C48854905	GL343220.1	17	1320
scaffold405608	GL343364.1 (chr. X)	4173				C48854303	GL344112.1	17	1320
scaffold408687	GL343364.1 (chr. X)	1021	gene:ENSACAG00000007378.3_scaffold:AnoCar2.0:GL343364.1:163123:220000:1			scaffold525347	GL343405.1	17	1319
scaffold45819	GL343364.1 (chr. X)	1745				C48853631	GL343450.1	17	1319
scaffold469271	GL343364.1 (chr. X)	2563				scaffold340933	GL343448.1	17	1318
scaffold496934	GL343364.1 (chr. X)	1459				scaffold652564	GL343535.1	17	1318	gene:ENSGALG00000000977.7_chromosome:GRCg6a:17:9939834:10017457:-1
scaffold52291	GL343364.1 (chr. X)	3774				scaffold284435	GL344703.1	17	1317
scaffold545908	GL343364.1 (chr. X)	1405				scaffold730800	AAWZ02036348	17	1316
scaffold575718	GL343364.1 (chr. X)	3149	gene:ENSACAG00000007592.3_scaffold:AnoCar2.0:GL343364.1:355783:779424:1			C48851299	GL343556.1	17	1316	gene:ENSGALG00000008456.7_chromosome:GRCg6a:17:2470501:2727279:1
scaffold579252	GL343364.1 (chr. X)	2903	gene:ENSACAG00000007367.2_scaffold:AnoCar2.0:GL343364.1:152557:154663:1			scaffold229848	GL343220.1	17	1315
scaffold587289	GL343364.1 (chr. X)	1352				C48850401	GL343220.1	17	1315
scaffold588520	GL343364.1 (chr. X)	4964	gene:ENSACAG00000007378.3_scaffold:AnoCar2.0:GL343364.1:163123:220000:1			scaffold302387	GL343450.1	17	1314
scaffold603874	GL343364.1 (chr. X)	1685				C48850173	GL343450.1	17	1314
scaffold60788	GL343364.1 (chr. X)	2225				scaffold42367	GL344059.1	17	1313
scaffold610353	GL343364.1 (chr. X)	1636				scaffold730891	GL343448.1	17	1312
scaffold613406	GL343364.1 (chr. X)	1762				C48847823	GL343625.1	17	1312	gene:ENSGALG00000001692.6_chromosome:GRCg6a:17:8478459:8506069:1
scaffold613513	GL343364.1 (chr. X)	3034				scaffold502622	GL343398.1	17	1311
scaffold624058	GL343364.1 (chr. X)	2582				scaffold413480	GL343398.1	17	1310
scaffold640938	GL343364.1 (chr. X)	1700				scaffold452166	GL343450.1	17	1310
scaffold65047	GL343364.1 (chr. X)	1724				C48846023	GL343450.1	17	1309
scaffold650651	GL343364.1 (chr. X)	844				scaffold507849	GL343535.1	17	1308
scaffold655319	GL343364.1 (chr. X)	2634				scaffold501704	GL343556.1	17	1308	gene:ENSGALG00000008456.7_chromosome:GRCg6a:17:2470501:2727279:1
scaffold671728	GL343364.1 (chr. X)	1796				scaffold280151	GL343601.1	17	1307
scaffold672301	GL343364.1 (chr. X)	1745				C48844381	GL343601.1	17	1307
scaffold672587	GL343364.1 (chr. X)	995				scaffold241877	GL343601.1	17	1306
scaffold673756	GL343364.1 (chr. X)	2249				C48842751	GL343398.1	17	1305	gene:ENSGALG00000006958.6_chromosome:GRCg6a:17:5031761:5159465:1
scaffold675513	GL343364.1 (chr. X)	2763				scaffold523564	GL343450.1	17	1305
scaffold676731	GL343364.1 (chr. X)	2003				C48842525	GL343751.1	17	1305
scaffold676936	GL343364.1 (chr. X)	1891				C48841345	GL343541.1	17	1303
scaffold692833	GL343364.1 (chr. X)	2718	gene:ENSACAG00000008031.2_scaffold:AnoCar2.0:GL343364.1:1058390:1077230:-1			scaffold383188	AAWZ02037281	17	1301
scaffold693927	GL343364.1 (chr. X)	2599	gene:ENSACAG00000007759.3_scaffold:AnoCar2.0:GL343364.1:858394:880617:1			scaffold564862	GL343398.1	17	1300
scaffold696804	GL343364.1 (chr. X)	1409				C48838663	GL343398.1	17	1300
scaffold701692	GL343364.1 (chr. X)	1492				scaffold656946	GL343556.1	17	1300	gene:ENSGALG00000023872.5_chromosome:GRCg6a:17:2779784:2798309:-1
scaffold95806	GL343364.1 (chr. X)	2476				C48838521	GL343763.1	17	1300
C47584032	GL343338.1 (chr. X)	611				C48837615	AAWZ02036756	17	1299	gene:ENSGALG00000001419.6_chromosome:GRCg6a:17:8789895:8908574:1
C47934467	GL343338.1 (chr. X)	740	gene:ENSACAG00000002657.3_scaffold:AnoCar2.0:GL343338.1:1146:5952:1			scaffold457488	GL343220.1	17	1299
C47990203	GL343338.1 (chr. X)	764	gene:ENSACAG00000004260.3_scaffold:AnoCar2.0:GL343338.1:662592:714972:1			C48838243	GL343448.1	17	1299
C48032447	GL343338.1 (chr. X)	783				scaffold488048	GL344072.1	17	1299
C48231752	GL343338.1 (chr. X)	884	gene:ENSACAG00000005004.2_scaffold:AnoCar2.0:GL343338.1:897252:907224:1			C48837163	AAWZ02040697	17	1298	gene:ENSGALG00000001013.6_chromosome:GRCg6a:17:9883271:9888343:-1
C48474939	GL343338.1 (chr. X)	1041	gene:ENSACAG00000003441.3_scaffold:AnoCar2.0:GL343338.1:278336:342914:-1			scaffold630575	GL343220.1	17	1298
C48745544	GL343338.1 (chr. X)	1299				C48837239	GL343398.1	17	1298
C48958116	GL343338.1 (chr. X)	1655				C48837265	GL343450.1	17	1298
C49048646	GL343338.1 (chr. X)	1923				scaffold293610	GL343398.1	17	1297
C49139688	GL343338.1 (chr. X)	2453	gene:ENSACAG00000002762.3_scaffold:AnoCar2.0:GL343338.1:26845:50277:-1			C48835965	GL343405.1	17	1297
C49141606	GL343338.1 (chr. X)	2472	gene:ENSACAG00000003441.3_scaffold:AnoCar2.0:GL343338.1:278336:342914:-1			C48835909	GL344602.1	17	1297
C49149700	GL343338.1 (chr. X)	2557				scaffold87257	GL343502.1	17	1295
C49196424	GL343338.1 (chr. X)	3629				scaffold376076	GL343220.1	17	1294
scaffold261998	GL343338.1 (chr. X)	5773	gene:ENSACAG00000003441.3_scaffold:AnoCar2.0:GL343338.1:278336:342914:-1			scaffold602317	GL343398.1	17	1294
scaffold300019	GL343338.1 (chr. X)	2622				C48833579	GL343763.1	17	1294
scaffold300721	GL343338.1 (chr. X)	3439	gene:ENSACAG00000004260.3_scaffold:AnoCar2.0:GL343338.1:662592:714972:1			scaffold199445	GL343601.1	17	1293
scaffold322373	GL343338.1 (chr. X)	1833	gene:ENSACAG00000004139.3_scaffold:AnoCar2.0:GL343338.1:529368:577332:-1			scaffold669773	GL344213.1	17	1293
scaffold402193	GL343338.1 (chr. X)	1619				C48831889	GL343220.1	17	1292
scaffold464146	GL343338.1 (chr. X)	1472	gene:ENSACAG00000005111.3_scaffold:AnoCar2.0:GL343338.1:1124526:1154021:-1			C48829979	GL343494.1	17	1290
scaffold547060	GL343338.1 (chr. X)	7843	gene:ENSACAG00000003619.2_scaffold:AnoCar2.0:GL343338.1:363576:389260:1			C48829715	GL343450.1	17	1289
scaffold563772	GL343338.1 (chr. X)	4164				scaffold618927	GL343502.1	17	1289
scaffold583455	GL343338.1 (chr. X)	1954	gene:ENSACAG00000004510.3_scaffold:AnoCar2.0:GL343338.1:729223:752994:1			scaffold533833	GL343405.1	17	1288
scaffold636738	GL343338.1 (chr. X)	1413				scaffold82349	GL343494.1	17	1288
scaffold681628	GL343338.1 (chr. X)	2246				scaffold160645	GL343220.1	17	1287
C47513942	GL343282.1 (chr. X)	589				scaffold730704	GL343751.1	17	1287	gene:ENSGALG00000029927.3_chromosome:GRCg6a:17:9197371:9231056:-1
C47775160	GL343282.1 (chr. X)	677	gene:ENSACAG00000002301.3_scaffold:AnoCar2.0:GL343282.1:864633:910346:-1			C48826541	GL343220.1	17	1286
C48381649	GL343282.1 (chr. X)	975	gene:ENSACAG00000001761.3_scaffold:AnoCar2.0:GL343282.1:932623:979832:1			C48827175	GL343220.1	17	1286
C48652076	GL343282.1 (chr. X)	1195	gene:ENSACAG00000009550.2_scaffold:AnoCar2.0:GL343282.1:182112:259546:-1			scaffold626285	GL343535.1	17	1286
C48726970	GL343282.1 (chr. X)	1277	gene:ENSACAG00000025554.1_scaffold:AnoCar2.0:GL343282.1:739910:740872:1			scaffold574873	AAWZ02037569	17	1285
C48822366	GL343282.1 (chr. X)	1403				C48826133	GL343556.1	17	1285	gene:ENSGALG00000008456.7_chromosome:GRCg6a:17:2470501:2727279:1
C48950544	GL343282.1 (chr. X)	1638	gene:ENSACAG00000009550.2_scaffold:AnoCar2.0:GL343282.1:182112:259546:-1			scaffold150382	GL343448.1	17	1283
C49118324	GL343282.1 (chr. X)	2279	gene:ENSACAG00000009408.3_scaffold:AnoCar2.0:GL343282.1:112724:152370:-1			C48824195	GL344285.1	17	1283	gene:ENSGALG00000003412.6_chromosome:GRCg6a:17:7090031:7108362:-1
C49140916	GL343282.1 (chr. X)	2465				scaffold96558	GL343398.1	17	1282
C49156402	GL343282.1 (chr. X)	2638	gene:ENSACAG00000009550.2_scaffold:AnoCar2.0:GL343282.1:182112:259546:-1			scaffold328833	GL343220.1	17	1281
scaffold112855	GL343282.1 (chr. X)	1312	gene:ENSACAG00000000288.1_scaffold:AnoCar2.0:GL343282.1:1639515:1640069:1			scaffold579485	GL343494.1	17	1280
scaffold120301	GL343282.1 (chr. X)	1387				scaffold454504	GL344184.1	17	1280	gene:ENSGALG00000035576.2_chromosome:GRCg6a:17:5268864:5275754:-1
scaffold154373	GL343282.1 (chr. X)	1364	gene:ENSACAG00000001760.2_scaffold:AnoCar2.0:GL343282.1:1075251:1076960:1			C48820769	GL344184.1	17	1279	gene:ENSGALG00000005036.7_chromosome:GRCg6a:17:5276316:5295621:1
scaffold184782	GL343282.1 (chr. X)	3883	gene:ENSACAG00000009091.3_scaffold:AnoCar2.0:GL343282.1:19269:33915:1			scaffold487704	GL343220.1	17	1278
scaffold267907	GL343282.1 (chr. X)	2185	gene:ENSACAG00000001551.2_scaffold:AnoCar2.0:GL343282.1:1243229:1261676:1			scaffold580243	GL343220.1	17	1276
scaffold286492	GL343282.1 (chr. X)	2760				C48817909	GL343719.1	17	1276
scaffold301975	GL343282.1 (chr. X)	1011	gene:ENSACAG00000025642.1_scaffold:AnoCar2.0:GL343282.1:587154:587477:1			scaffold673331	GL344262.1	17	1275
scaffold459759	GL343282.1 (chr. X)	1541	gene:ENSACAG00000002257.3_scaffold:AnoCar2.0:GL343282.1:950208:956336:-1			C48816975	GL343220.1	17	1274
scaffold469994	GL343282.1 (chr. X)	2087				scaffold561534	GL343450.1	17	1274
scaffold563726	GL343282.1 (chr. X)	1129				C48817029	GL343916.1	17	1274
scaffold617415	GL343282.1 (chr. X)	1051	gene:ENSACAG00000002278.3_scaffold:AnoCar2.0:GL343282.1:915852:924473:-1			C48812209	GL343502.1	17	1269
scaffold619397	GL343282.1 (chr. X)	2011	gene:ENSACAG00000002608.3_scaffold:AnoCar2.0:GL343282.1:739104:758326:-1			scaffold483685	GL343220.1	17	1268
scaffold651762	GL343282.1 (chr. X)	812				C48810193	GL343220.1	17	1267
scaffold708589	GL343282.1 (chr. X)	6338	gene:ENSACAG00000009550.2_scaffold:AnoCar2.0:GL343282.1:182112:259546:-1			scaffold88816	GL343398.1	17	1267
C48898578	AAWZ02036333 (chr. X)	1531				C48809633	GL343220.1	17	1266
scaffold29126	AAWZ02036333 (chr. X)	4884				C48809567	GL343719.1	17	1266
scaffold39199	AAWZ02036333 (chr. X)	3795				scaffold283597	GL343448.1	17	1265
scaffold497666	AAWZ02036333 (chr. X)	2257				C48807551	GL344272.1	17	1264
						scaffold322075	GL343556.1	17	1263
						C48803693	GL343763.1	17	1260	gene:ENSGALG00000004852.6_chromosome:GRCg6a:17:5387537:5447145:-1
						C48802219	GL343398.1	17	1258
						scaffold496872	GL343601.1	17	1257
						scaffold426162	GL344213.1	17	1257	gene:ENSGALG00000003500.6_chromosome:GRCg6a:17:7036633:7041507:-1
						C48800369	GL343220.1	17	1256
						C48800395	GL343220.1	17	1256
						C48800629	GL343220.1	17	1256
						scaffold362934	GL343450.1	17	1256
						C48799791	GL344184.1	17	1255
						scaffold602200	GL343535.1	17	1254
						C48798973	GL344285.1	17	1254	gene:ENSGALG00000003412.6_chromosome:GRCg6a:17:7090031:7108362:-1
						C48798179	GL343220.1	17	1253
						C48794065	AAWZ02040154	17	1249
						scaffold624023	GL343398.1	17	1247	gene:ENSGALG00000053670.1_chromosome:GRCg6a:17:4947581:4951990:-1
						C48792385	GL343623.1	17	1247
						C48792443	GL344202.1	17	1247
						C48790147	GL343541.1	17	1245
						C48788205	GL343220.1	17	1243
						scaffold394626	GL343541.1	17	1243
						C48786411	GL343502.1	17	1241
						C48785729	GL343448.1	17	1240
						scaffold609454	GL343812.1	17	1240
						scaffold506549	GL343220.1	17	1239
						scaffold544110	GL344641.1	17	1239	gene:ENSGALG00000041104.2_chromosome:GRCg6a:17:6008701:6025801:1
						scaffold727724	GL343220.1	17	1238
						scaffold389195	GL344151.1	17	1238
						scaffold580361	GL343556.1	17	1237	gene:ENSGALG00000008456.7_chromosome:GRCg6a:17:2470501:2727279:1
						scaffold402530	GL343398.1	17	1232
						scaffold36596	GL343601.1	17	1232
						scaffold397030	GL344194.1	17	1231
						C48775795	GL343398.1	17	1229
						C48775973	GL343956.1	17	1229
						scaffold727973	GL343450.1	17	1228
						C48774613	GL344549.1	17	1228	gene:ENSGALG00000003866.6_chromosome:GRCg6a:17:6343648:6354483:-1
						scaffold262737	GL343220.1	17	1227
						scaffold26512	GL343736.1	17	1227
						C48773957	GL343763.1	17	1227	gene:ENSGALG00000042325.2_chromosome:GRCg6a:17:5454603:5472758:1
						C48773463	GL344648.1	17	1227
						scaffold306531	GL343450.1	17	1226
						scaffold444280	GL343220.1	17	1225
						scaffold432779	GL343405.1	17	1224
						C48770821	GL343623.1	17	1224
						C48770247	GL343220.1	17	1223
						C48768949	GL343448.1	17	1222
						C48769381	GL343943.1	17	1222	gene:ENSGALG00000008898.7_chromosome:GRCg6a:17:1366340:1396917:-1
						scaffold176182	GL343448.1	17	1221
						scaffold467365	AAWZ02038746	17	1220	gene:ENSGALG00000041505.2_chromosome:GRCg6a:17:6484730:6515927:1
						C48766985	GL343448.1	17	1220
						scaffold456155	GL343623.1	17	1219
						C48765337	GL343535.1	17	1218
						C48763187	GL343220.1	17	1216
						C48762985	GL343937.1	17	1216	gene:ENSGALG00000001073.6_chromosome:GRCg6a:17:9753750:9812420:-1
						C48762157	GL343448.1	17	1215
						scaffold240779	GL343220.1	17	1214
						C48761683	GL343448.1	17	1214
						C48761005	GL343556.1	17	1214
						scaffold71665	GL343494.1	17	1213
						scaffold381209	GL343494.1	17	1213
						scaffold293121	GL344328.1	17	1213
						scaffold426176	GL343956.1	17	1212
						C48759479	GL344898.1	17	1212	gene:ENSGALG00000002982.5_chromosome:GRCg6a:17:7235916:7240174:-1
						C48758085	GL343220.1	17	1211
						C48758437	GL343541.1	17	1211
						scaffold557504	GL343556.1	17	1211
						scaffold217687	GL343601.1	17	1210
						scaffold556843	GL343220.1	17	1209
						C48756051	GL343398.1	17	1209
						scaffold653796	GL343448.1	17	1209
						scaffold68122	GL343736.1	17	1209
						C48754231	GL343405.1	17	1207
						C48753473	GL343450.1	17	1206
						scaffold180795	GL343220.1	17	1205
						scaffold6294	GL343601.1	17	1203	gene:ENSGALG00000003928.6_chromosome:GRCg6a:17:8343801:8349412:1
						C48749531	GL343220.1	17	1202
						C48748667	GL343763.1	17	1201	gene:ENSGALG00000004881.6_chromosome:GRCg6a:17:5366372:5385378:1
						C48748279	GL344086.1	17	1201
						C48747339	GL343535.1	17	1200
						C48746503	GL343398.1	17	1199
						scaffold454768	GL343494.1	17	1199	gene:ENSGALG00000007079.5_chromosome:GRCg6a:17:3365148:3582266:1
						C48745545	GL343751.1	17	1198
						C48744533	GL343535.1	17	1197
						C48743371	GL343601.1	17	1196
						scaffold417926	GL343943.1	17	1196	gene:ENSGALG00000008898.7_chromosome:GRCg6a:17:1366340:1396917:-1
						scaffold583660	GL344868.1	17	1196	gene:ENSGALG00000001048.6_chromosome:GRCg6a:17:9815450:9818837:1
						scaffold541657	GL343220.1	17	1195
						scaffold344245	GL344200.1	17	1195
						C48741829	AAWZ02036695	17	1194	gene:ENSGALG00000001595.7_chromosome:GRCg6a:17:8588061:8591957:-1
						C48741827	GL344200.1	17	1194
						scaffold614609	GL343220.1	17	1192
						scaffold644213	GL343448.1	17	1191
						scaffold575010	GL343535.1	17	1191
						C48738307	GL344062.1	17	1191
						C48738127	GL343450.1	17	1190
						scaffold475454	GL343502.1	17	1190
						scaffold292811	GL344202.1	17	1190
						scaffold435372	GL343398.1	17	1189
						scaffold616525	GL343405.1	17	1188
						scaffold720625	GL343450.1	17	1188
						scaffold615691	GL343888.1	17	1187	gene:ENSGALG00000036894.2_chromosome:GRCg6a:17:781741:814817:-1
						C48733561	GL343494.1	17	1186
						scaffold286695	GL343535.1	17	1184
						scaffold160941	GL343398.1	17	1183
						C48730235	GL343398.1	17	1183
						scaffold190463	GL343535.1	17	1183
						C48730763	GL343623.1	17	1183
						scaffold160782	GL344097.1	17	1183
						C48727999	GL343502.1	17	1181
						scaffold368808	GL343398.1	17	1179
						C48725815	GL343556.1	17	1178
						C48725017	GL344285.1	17	1178	gene:ENSGALG00000003412.6_chromosome:GRCg6a:17:7090031:7108362:-1
						scaffold598029	GL343535.1	17	1177
						scaffold632557	GL343220.1	17	1176
						C48721989	GL343220.1	17	1175
						C48722183	GL343763.1	17	1175
						scaffold441789	GL343220.1	17	1174
						scaffold433039	GL343398.1	17	1174
						scaffold613223	GL343535.1	17	1173
						C48718789	GL343502.1	17	1172
						C48718571	GL343763.1	17	1171	gene:ENSGALG00000004852.6_chromosome:GRCg6a:17:5387537:5447145:-1
						scaffold613864	GL343398.1	17	1169
						scaffold619050	GL343220.1	17	1168
						C48715249	GL343220.1	17	1168
						scaffold9147	GL343541.1	17	1168
						C48713863	GL343556.1	17	1167
						scaffold100998	GL343625.1	17	1167	gene:ENSGALG00000001645.7_chromosome:GRCg6a:17:8511817:8538039:-1
						scaffold471741	GL343956.1	17	1167
						C48711367	GL343405.1	17	1165
						C48712237	GL343763.1	17	1165	gene:ENSGALG00000004852.6_chromosome:GRCg6a:17:5387537:5447145:-1
						C48710845	GL343450.1	17	1164
						C48709847	GL343405.1	17	1163
						C48709867	GL343450.1	17	1163
						scaffold470404	GL343502.1	17	1163
						C48708627	GL343220.1	17	1162
						C48709127	GL343405.1	17	1162
						scaffold235657	GL344898.1	17	1162
						C48707601	GL343220.1	17	1161
						scaffold68027	GL343398.1	17	1161
						scaffold356649	GL343405.1	17	1160
						scaffold719618	GL343405.1	17	1159
						scaffold666076	GL343220.1	17	1158
						scaffold454762	GL343736.1	17	1158
						scaffold661748	GL343220.1	17	1157
						C48702599	AAWZ02035066	17	1156
						scaffold504395	GL343220.1	17	1153
						C48698757	GL343220.1	17	1153
						C48699193	GL343405.1	17	1153
						scaffold512141	GL344059.1	17	1153	gene:ENSGALG00000032342.2_chromosome:GRCg6a:17:5757926:5770107:1
						C48697889	GL343220.1	17	1152
						scaffold721400	GL343450.1	17	1152
						C48695949	GL343405.1	17	1150
						scaffold319351	GL343220.1	17	1149
						C48694285	GL343494.1	17	1149
						scaffold283885	GL343502.1	17	1148
						scaffold196471	GL343736.1	17	1148
						scaffold368216	GL343556.1	17	1147
						C48691525	GL343398.1	17	1146
						scaffold548839	GL343450.1	17	1145
						scaffold297019	GL343535.1	17	1145
						scaffold642378	GL344059.1	17	1145	gene:ENSGALG00000037443.2_chromosome:GRCg6a:17:5794050:5805077:-1
						C48688965	GL343405.1	17	1144
						C48688967	GL343751.1	17	1144	gene:ENSGALG00000046223.2_chromosome:GRCg6a:17:9147825:9149878:1
						scaffold721567	GL343943.1	17	1144
						scaffold528303	GL344062.1	17	1144
						scaffold531028	GL343450.1	17	1143
						scaffold261556	GL343220.1	17	1141
						C48685011	GL343398.1	17	1140
						C48683267	GL343220.1	17	1139
						C48683397	GL343220.1	17	1139
						scaffold411773	GL343398.1	17	1139
						scaffold42614	GL343494.1	17	1138
						C48682491	GL344038.1	17	1138	gene:ENSGALG00000004767.6_chromosome:GRCg6a:17:5481438:5500391:1
						C48682509	GL344062.1	17	1138
						scaffold562594	GL343220.1	17	1136
						scaffold657675	GL343220.1	17	1136
						C48679735	GL343220.1	17	1136
						scaffold30657	GL343398.1	17	1136
						scaffold561628	GL344332.1	17	1136	gene:ENSGALG00000008616.6_chromosome:GRCg6a:17:2204542:2233577:1
						scaffold9748	GL343220.1	17	1134
						C48677853	GL343937.1	17	1134
						scaffold662669	GL343751.1	17	1133
						C48675309	GL343405.1	17	1132
						C48675635	GL343763.1	17	1132
						C48675637	GL343888.1	17	1132	gene:ENSGALG00000036894.2_chromosome:GRCg6a:17:781741:814817:-1
						scaffold333571	AAWZ02040697	17	1131
						C48674813	GL343736.1	17	1131
						scaffold400369	GL343220.1	17	1130
						C48673907	GL343220.1	17	1130
						scaffold484537	GL343220.1	17	1129
						scaffold627882	GL343943.1	17	1129	gene:ENSGALG00000008898.7_chromosome:GRCg6a:17:1366340:1396917:-1
						C48670803	GL343405.1	17	1128
						scaffold472611	GL343398.1	17	1127
						C48669477	GL343398.1	17	1126
						C48667717	GL343494.1	17	1125
						C48668181	GL344004.1	17	1125
						scaffold725123	GL343541.1	17	1124
						scaffold724179	GL343398.1	17	1123
						scaffold718192	GL343502.1	17	1123
						C48664953	GL343535.1	17	1123	gene:ENSGALG00000000977.7_chromosome:GRCg6a:17:9939834:10017457:-1
						scaffold942	GL343220.1	17	1122
						C48664417	GL343220.1	17	1122
						scaffold439894	GL343502.1	17	1120
						C48660611	GL343220.1	17	1119
						C48661423	GL343405.1	17	1119
						C48659563	GL343405.1	17	1118
						C48660065	GL343450.1	17	1118
						C48660119	GL343450.1	17	1118
						scaffold400075	GL343220.1	17	1117
						scaffold471804	GL343601.1	17	1117
						scaffold216810	GL343719.1	17	1116
						scaffold704337	GL344059.1	17	1115	gene:ENSGALG00000037443.2_chromosome:GRCg6a:17:5794050:5805077:-1
						C48655123	GL343405.1	17	1114
						scaffold4305	GL343625.1	17	1113	gene:ENSGALG00000008475.5_chromosome:GRCg6a:17:2324755:2351466:1
						scaffold270546	GL343220.1	17	1112
						scaffold49051	GL343220.1	17	1111
						C48651723	GL343450.1	17	1111
						C48651465	GL343494.1	17	1111
						C48651797	GL343601.1	17	1111
						C48650613	GL344570.1	17	1110	gene:ENSGALG00000001118.6_chromosome:GRCg6a:17:9627008:9673191:1
						C48647903	GL343535.1	17	1108
						scaffold102347	GL343220.1	17	1107
						C48645671	GL343812.1	17	1106	gene:ENSGALG00000003677.5_chromosome:GRCg6a:17:6746034:6781803:1
						scaffold529496	GL343937.1	17	1106
						scaffold547002	GL344038.1	17	1106
						scaffold45478	GL343220.1	17	1105
						scaffold278432	GL343220.1	17	1105
						scaffold438333	GL344605.1	17	1105	gene:ENSGALG00000041111.3_chromosome:GRCg6a:17:6391825:6428984:1
						scaffold556413	GL343220.1	17	1104
						C48640351	GL343502.1	17	1102
						scaffold43225	GL343220.1	17	1101
						scaffold83024	GL343601.1	17	1101
						C48639327	GL343763.1	17	1101
						scaffold542565	GL343220.1	17	1099
						C48637891	GL343220.1	17	1099
						C48636781	GL343405.1	17	1099
						scaffold375626	GL343736.1	17	1099
						C48635877	GL343450.1	17	1098
						scaffold160303	GL343763.1	17	1098	gene:ENSGALG00000004852.6_chromosome:GRCg6a:17:5387537:5447145:-1
						C48634723	GL343450.1	17	1097	gene:ENSGALG00000006997.5_chromosome:GRCg6a:17:4358151:4436723:-1
						C48634945	GL343556.1	17	1097	gene:ENSGALG00000033678.2_chromosome:GRCg6a:17:2354126:2451108:1
						C48634189	GL343450.1	17	1096
						scaffold644000	GL343220.1	17	1095
						C48632479	GL343398.1	17	1095
						scaffold441634	GL343494.1	17	1095
						scaffold278602	GL343601.1	17	1095
						scaffold718104	GL343405.1	17	1093
						scaffold643512	GL343450.1	17	1093
						scaffold651123	GL343450.1	17	1093
						scaffold721011	GL343450.1	17	1093
						scaffold596267	GL343220.1	17	1091
						C48626459	GL343220.1	17	1090
						C48625389	GL343601.1	17	1089
						C48624115	GL343535.1	17	1088	gene:ENSGALG00000000972.7_chromosome:GRCg6a:17:10026746:10122065:1
						scaffold721392	GL343556.1	17	1086	gene:ENSGALG00000023872.5_chromosome:GRCg6a:17:2779784:2798309:-1
						C48619561	AAWZ02036756	17	1084	gene:ENSGALG00000001419.6_chromosome:GRCg6a:17:8755610:8908574:1
						C48617905	GL343494.1	17	1083
						C48618431	GL343625.1	17	1083
						C48618193	GL343751.1	17	1083
						C48616229	GL343450.1	17	1082
						scaffold514386	GL343736.1	17	1082
						scaffold357101	GL343220.1	17	1081
						scaffold509610	GL343398.1	17	1080	gene:ENSGALG00000053670.1_chromosome:GRCg6a:17:4947581:4951990:-1
						C48613633	GL343398.1	17	1080
						scaffold621176	GL343448.1	17	1080
						C48614217	GL343535.1	17	1080
						C48612251	GL343398.1	17	1079
						C48613233	GL343623.1	17	1079
						C48612779	GL343763.1	17	1079	gene:ENSGALG00000004852.6_chromosome:GRCg6a:17:5387537:5447145:-1
						scaffold458585	GL343535.1	17	1078
						C48610861	GL343450.1	17	1077
						C48610143	GL343623.1	17	1077
						scaffold569591	GL343398.1	17	1076
						scaffold19746	GL343736.1	17	1076
						C48609469	GL343751.1	17	1076	gene:ENSGALG00000046223.2_chromosome:GRCg6a:17:9147825:9149878:1
						scaffold272941	GL343956.1	17	1076
						C48609617	GL344213.1	17	1076	gene:ENSGALG00000003478.4_chromosome:GRCg6a:17:7053329:7062205:1
						scaffold200258	GL343220.1	17	1075
						C48606365	GL343535.1	17	1074
						scaffold624393	GL343541.1	17	1074
						scaffold612511	GL343625.1	17	1073	gene:ENSGALG00000008532.6_chromosome:GRCg6a:17:2266795:2277932:1
						scaffold457391	GL343999.1	17	1073
						C48604029	GL343220.1	17	1072
						C48604841	GL343450.1	17	1072
						C48603785	GL343888.1	17	1072	gene:ENSGALG00000036894.2_chromosome:GRCg6a:17:781741:814817:-1
						C48602561	GL343448.1	17	1071
						scaffold456961	GL343220.1	17	1070
						scaffold571199	GL343220.1	17	1070
						C48601825	GL343535.1	17	1070
						scaffold167447	GL343220.1	17	1069
						C48598901	GL343625.1	17	1067	gene:ENSGALG00000001645.7_chromosome:GRCg6a:17:8511817:8538039:-1
						scaffold329076	GL344697.1	17	1067
						C48596991	GL343398.1	17	1066
						C48596085	GL343220.1	17	1065
						scaffold214244	GL343535.1	17	1065
						scaffold644546	GL344004.1	17	1065
						C48592729	GL343220.1	17	1063
						C48591565	GL343220.1	17	1062
						C48591855	GL343937.1	17	1062
						C48589365	GL344637.1	17	1060
						C48587927	AAWZ02036331	17	1059
						C48588593	GL343405.1	17	1059
						scaffold554052	GL344202.1	17	1059	gene:ENSGALG00000002375.7_chromosome:GRCg6a:17:8107664:8141455:1
						scaffold583809	GL343220.1	17	1058
						C48586363	GL343450.1	17	1058
						C48587291	GL343450.1	17	1058
						C48586635	GL343623.1	17	1058
						C48584985	GL343494.1	17	1057
						C48584239	GL343448.1	17	1056
						scaffold716080	GL343450.1	17	1056
						C48581139	GL343398.1	17	1054
						scaffold710577	GL343719.1	17	1054
						scaffold50285	GL343398.1	17	1053
						C48578401	GL343220.1	17	1052
						C48578587	GL344004.1	17	1052
						scaffold130407	GL343220.1	17	1049
						C48574839	GL343448.1	17	1049
						C48573529	AAWZ02036348	17	1048
						scaffold620956	GL343220.1	17	1048
						C48573045	GL343220.1	17	1047
						scaffold574537	GL343625.1	17	1047
						scaffold524642	AAWZ02036218	17	1046
						scaffold219332	GL343398.1	17	1046
						scaffold42046	GL344906.1	17	1045
						C48567905	GL343494.1	17	1044
						scaffold595976	GL343220.1	17	1043
						C48567533	GL343398.1	17	1043
						C48566827	GL343405.1	17	1043
						scaffold406967	GL343494.1	17	1043
						C48566725	GL344194.1	17	1043	gene:ENSGALG00000001025.6_chromosome:GRCg6a:17:9863064:9876915:1
						scaffold127856	GL343601.1	17	1042
						scaffold348686	GL343502.1	17	1040
						scaffold129144	GL343494.1	17	1039
						C48561839	GL343601.1	17	1039
						C48559959	GL344194.1	17	1038
						C48559729	GL343601.1	17	1037
						C48557865	GL343220.1	17	1036
						C48557357	GL343541.1	17	1036
						scaffold248859	GL343502.1	17	1034
						scaffold271112	GL343220.1	17	1033
						scaffold470462	GL343220.1	17	1033
						C48553525	GL343398.1	17	1033
						C48554349	GL343448.1	17	1033
						scaffold709676	GL343405.1	17	1031
						C48551619	GL343448.1	17	1031
						C48551519	GL343943.1	17	1031
						C48550189	GL343220.1	17	1030
						scaffold320314	GL343535.1	17	1030
						scaffold717546	GL343999.1	17	1030	gene:ENSGALG00000002955.6_chromosome:GRCg6a:17:7269757:7290205:1
						C48548177	GL343625.1	17	1029
						scaffold292741	GL343220.1	17	1028
						scaffold116153	GL344641.1	17	1028	gene:ENSGALG00000041104.2_chromosome:GRCg6a:17:6008701:6025801:1
						scaffold713973	AAWZ02036999	17	1027
						C48545195	GL343398.1	17	1027
						C48542791	GL343450.1	17	1025
						scaffold614086	GL343943.1	17	1025
						C48542277	GL343220.1	17	1024
						C48541195	GL343450.1	17	1024
						C48542123	GL344004.1	17	1024
						scaffold536068	GL343502.1	17	1023
						C48540863	GL343763.1	17	1023
						scaffold389891	GL343220.1	17	1021
						scaffold285088	GL343535.1	17	1021
						C48536309	GL343448.1	17	1020
						scaffold183183	GL343450.1	17	1020
						scaffold113158	GL343535.1	17	1020
						scaffold421297	GL343601.1	17	1020
						C48536033	GL343763.1	17	1020
						scaffold291462	GL343405.1	17	1019
						scaffold550021	GL343405.1	17	1019
						scaffold506868	GL343494.1	17	1019
						C48533925	GL343937.1	17	1018
						C48530679	GL343535.1	17	1016
						scaffold187751	GL343405.1	17	1015
						C48529115	GL343405.1	17	1015
						C48529591	GL343999.1	17	1015
						scaffold305489	GL344941.1	17	1015	gene:ENSGALG00000034948.2_chromosome:GRCg6a:17:719281:734578:-1
						scaffold577730	GL343623.1	17	1014
						C48523821	GL343220.1	17	1011
						scaffold711853	GL343812.1	17	1011
						scaffold629529	GL343220.1	17	1009
						C48521209	GL343398.1	17	1009
						scaffold712395	GL343450.1	17	1009
						scaffold586788	GL343398.1	17	1008
						C48518999	GL343405.1	17	1008
						C48519485	GL343812.1	17	1008	gene:ENSGALG00000003712.6_chromosome:GRCg6a:17:6539667:6615751:-1
						scaffold400109	GL343719.1	17	1007
						scaffold506658	GL343398.1	17	1006
						scaffold526913	AAWZ02037432	17	1005	gene:ENSGALG00000004573.7_chromosome:GRCg6a:17:5668179:5682767:1
						scaffold511836	GL343220.1	17	1005
						C48513065	GL343220.1	17	1004
						C48512561	GL343450.1	17	1003
						C48511945	GL343601.1	17	1003	gene:ENSGALG00000000972.7_chromosome:GRCg6a:17:10026746:10122065:1
						scaffold331606	GL343405.1	17	1002
						C48511187	GL343450.1	17	1002
						C48510955	GL343943.1	17	1002	gene:ENSGALG00000008898.7_chromosome:GRCg6a:17:1366340:1396917:-1
						C48508019	GL343220.1	17	1000
						scaffold534828	GL344004.1	17	1000
						C48506259	GL343398.1	17	999
						scaffold469125	GL343448.1	17	998
						C48505367	GL343763.1	17	998
						scaffold526762	GL343220.1	17	997
						C48503293	GL343220.1	17	997
						scaffold214734	GL343625.1	17	997
						C48502557	GL343535.1	17	996
						C48502241	GL343751.1	17	996
						scaffold307969	GL343220.1	17	995
						C48500149	GL343220.1	17	995
						scaffold576944	GL343535.1	17	995
						C48501169	GL343937.1	17	995	gene:ENSGALG00000001073.6_chromosome:GRCg6a:17:9753750:9812420:-1
						scaffold713646	GL343450.1	17	993
						scaffold586187	GL343601.1	17	993
						C48496959	GL343763.1	17	992
						scaffold235282	GL343398.1	17	991
						C48493367	GL343448.1	17	990
						scaffold100002	GL343405.1	17	989
						scaffold711879	GL343220.1	17	988
						scaffold412791	GL343405.1	17	988
						scaffold587728	GL343450.1	17	988
						scaffold118758	GL343405.1	17	986
						scaffold70094	GL343450.1	17	986
						C48487865	GL343450.1	17	986
						scaffold709302	GL343763.1	17	986
						scaffold716020	GL343535.1	17	985
						C48485317	GL344642.1	17	985	gene:ENSGALG00000001314.6_chromosome:GRCg6a:17:9061884:9070028:1
						scaffold439777	AAWZ02038746	17	983	gene:ENSGALG00000041505.2_chromosome:GRCg6a:17:6484730:6515927:1
						C48483069	GL343450.1	17	983
						scaffold543605	AAWZ02037334	17	981
						C48480053	GL343556.1	17	981	gene:ENSGALG00000008456.7_chromosome:GRCg6a:17:2470501:2727279:1
						scaffold50659	GL343535.1	17	979
						scaffold708915	GL343541.1	17	979	gene:ENSGALG00000007038.5_chromosome:GRCg6a:17:3593496:3854597:-1
						C48477301	GL343601.1	17	979	gene:ENSGALG00000000972.7_chromosome:GRCg6a:17:10027520:10123535:1
						C48476613	GL343943.1	17	979
						C48476803	GL344648.1	17	979	gene:ENSGALG00000000993.6_chromosome:GRCg6a:17:9897730:9941204:1
						scaffold330807	GL343220.1	17	978
						C48475249	GL343398.1	17	978
						scaffold506320	GL343736.1	17	978
						C48473737	GL343398.1	17	977
						C48473903	GL343541.1	17	977	gene:ENSGALG00000034426.2_chromosome:GRCg6a:17:3686290:3688232:1
						scaffold277007	GL343220.1	17	976
						C48471309	GL343220.1	17	975
						C48471847	GL343625.1	17	975
						scaffold464252	GL343220.1	17	974
						C48469245	GL343601.1	17	974
						C48468515	GL343943.1	17	973
						C48467233	GL344579.1	17	972	gene:ENSGALG00000004719.6_chromosome:GRCg6a:17:5511446:5557476:1
						C48464129	AAWZ02040038	17	970	gene:ENSGALG00000005063.6_chromosome:GRCg6a:17:5241787:5243598:1
						C48462969	GL343601.1	17	970
						scaffold265447	GL344151.1	17	970
						C48462187	GL343398.1	17	969
						scaffold405781	GL343450.1	17	968
						scaffold382967	GL343601.1	17	968
						scaffold495900	GL344605.1	17	968	gene:ENSGALG00000003789.6_chromosome:GRCg6a:17:6438262:6443322:-1
						C48458697	GL343220.1	17	967
						C48459497	GL343398.1	17	967
						scaffold59355	GL343494.1	17	967
						C48459343	GL344898.1	17	967
						scaffold422014	GL343398.1	17	966
						scaffold708721	GL343450.1	17	966
						scaffold615219	GL343535.1	17	966
						scaffold130129	GL343751.1	17	966	gene:ENSGALG00000001225.6_chromosome:GRCg6a:17:9117855:9177510:1
						C48452627	GL343751.1	17	963	gene:ENSGALG00000001225.6_chromosome:GRCg6a:17:9117855:9177510:1
						scaffold361206	GL343448.1	17	962
						scaffold97968	GL343719.1	17	962
						scaffold185593	GL343220.1	17	961
						scaffold409268	GL343398.1	17	961
						C48449813	GL344200.1	17	961	gene:ENSGALG00000003875.6_chromosome:GRCg6a:17:6313958:6334825:1
						scaffold569746	GL344272.1	17	961	gene:ENSGALG00000001080.3_chromosome:GRCg6a:17:9728090:9743930:-1
						C48447539	GL343220.1	17	960
						scaffold480801	GL343220.1	17	959
						C48446599	GL343405.1	17	959
						C48447311	GL343450.1	17	959
						C48444303	GL343763.1	17	958
						scaffold579885	GL343398.1	17	957
						C48441243	GL343220.1	17	956
						C48438427	GL343220.1	17	954
						C48439673	GL343398.1	17	954
						scaffold522583	GL343450.1	17	954
						scaffold367065	GL343220.1	17	953
						C48436837	GL343398.1	17	953
						C48438027	GL343625.1	17	953	gene:ENSGALG00000008532.6_chromosome:GRCg6a:17:2266795:2277932:1
						scaffold704330	GL344332.1	17	953	gene:ENSGALG00000008616.6_chromosome:GRCg6a:17:2195780:2233574:1
						scaffold513834	GL344989.1	17	952	gene:ENSGALG00000001637.5_chromosome:GRCg6a:17:8568490:8578266:-1
						scaffold260351	GL343220.1	17	951
						C48433665	GL343220.1	17	951
						scaffold699159	GL343398.1	17	951
						C48434749	GL343625.1	17	951
						scaffold52288	GL343398.1	17	950
						scaffold98738	GL343751.1	17	950
						scaffold311917	GL343494.1	17	949
						C48431541	GL344616.1	17	949
						scaffold491052	GL343623.1	17	948
						scaffold610776	GL343541.1	17	947	gene:ENSGALG00000007038.5_chromosome:GRCg6a:17:3662006:3676027:-1
						scaffold529306	GL343625.1	17	947
						C48427596	GL344194.1	17	947
						scaffold154243	GL343220.1	17	946
						scaffold660127	GL343494.1	17	946
						scaffold249217	GL344202.1	17	946
						C48424300	GL343601.1	17	945
						C48424722	GL344285.1	17	945	gene:ENSGALG00000003412.6_chromosome:GRCg6a:17:7090031:7108362:-1
						scaffold119782	GL343556.1	17	944	gene:ENSGALG00000033678.2_chromosome:GRCg6a:17:2354126:2451108:1
						C48422044	GL343502.1	17	943
						scaffold564917	GL343601.1	17	942
						scaffold709426	GL343398.1	17	939
						C48412978	GL343220.1	17	938
						C48411398	GL343220.1	17	937
						scaffold230562	GL343398.1	17	936
						C48410672	GL343405.1	17	936
						C48408170	GL343448.1	17	935
						C48406846	GL343541.1	17	934
						C48407368	GL343601.1	17	934
						scaffold544326	GL343220.1	17	933
						scaffold431738	GL343220.1	17	932
						C48403490	GL343502.1	17	932	gene:ENSGALG00000000927.5_chromosome:GRCg6a:17:10600666:10618538:-1
						C48403046	GL343556.1	17	931
						C48399116	GL343494.1	17	929
						scaffold42887	GL343535.1	17	927
						C48393478	GL343556.1	17	926
						scaffold393616	GL344924.1	17	926
						C48392724	GL343220.1	17	925
						scaffold227731	GL343220.1	17	924
						C48391284	GL343220.1	17	924
						scaffold415035	GL343448.1	17	924
						C48391510	GL344440.1	17	924
[truncated: 1,223 more rows]

## Sheet: Supplementary Table 2
Supplementary Table 2. Expression data (TPMs) used in this study
																																												Expression levels (TPMs) of the orthoglous genes in Anolis and chicken to the new X chromosome in Basiliscus vittatus
Expression levels (TPMs) for the orthologous genes to the X chromosome in Anolis carolinensis																					Expression levels (TPMs) of the new X chromosome in Basiliscus vittatus
																																															ANOLIS
					FEMALE							MALE																	FEMALE							MALE											FEMALE
	Anolis gene	chromosome	Basiliscus trinity ID		blood	brain	heart	kidney	liver	ovary		blood	brain	heart	kidney	liver	testis					Anolis gene	scaffold	Chicken gene	chromosome	gene name	Basiliscus trinity ID		blood	brain	heart	kidney	liver	ovary		blood	brain	heart	kidney	liver	testis				Basiliscus trinity ID	Anolis gene	brain	heart	kidney
1	ENSACAG00000009378.3	X	TRINITY_DN87159_c0_g1_		NA	NA	NA	NA	NA	NA		NA	NA	3.44112	NA	NA	NA				1	ENSACAG00000000010	AAWZ02036318	ENSGALG00000004622	17	SPOUT1	TRINITY_DN65729_c3_g1_		8.31497	4.2535	3.13137	2.13614	6.88265	17.5076		6.98562	5.44127	3.04928	4.4862	2.64595	9.97261			1	TRINITY_DN65729_c3_g1_	ENSACAG00000000010	10.1409	6.4806	11.0522
2	ENSACAG00000001760.2	X	TRINITY_DN62251_c0_g1_		2.97388	1.79718	NA	NA	NA	NA		0.915898	NA	NA	NA	NA	NA				2	ENSACAG00000000011	AAWZ02036318	ENSGALG00000004645	17	TBC1D13	TRINITY_DN58814_c0_g1_		11.0435	11.6145	7.16639	1.90963	2.3593	19.4543		8.33374	5.45959	4.58777	5.17358	1.4742	7.52726			2	TRINITY_DN58814_c0_g1_	ENSACAG00000000011	8.08495	2.92616	29.3643
3	ENSACAG00000004139.3	X	TRINITY_DN53890_c3_g1_		NA	3.05999	NA	NA	NA	NA		NA	NA	NA	1.2615	NA	NA				3	ENSACAG00000000889	GL343812.1	ENSGALG00000003683	17	MED27	TRINITY_DN58797_c2_g1_		14.2008	7.8661	5.72689	2.64398	2.90879	24.604		12.2214	7.6178	3.16209	4.22027	5.05362	14.6857			3	TRINITY_DN58797_c2_g1_	ENSACAG00000000889	5.72005	2.12258	2.4265
4	ENSACAG00000005037.3	X	TRINITY_DN57118_c6_g1_		NA	27.3303	NA	NA	NA	NA		NA	NA	NA	8.74118	NA	NA				4	ENSACAG00000001107	GL344328.1	ENSGALG00000008881	17	RGS3	TRINITY_DN55594_c2_g1_		3.73828	4.37902	3.67228	5.19363	2.48974	2.0154		2.41691	2.26961	2.42011	5.27946	1.06213	4.84614			4	TRINITY_DN55594_c2_g1_	ENSACAG00000001107	30.1429	18.15	42.8704
5	ENSACAG00000002803.3	X	TRINITY_DN52210_c3_g1_		NA	NA	NA	NA	NA	16.4874		NA	NA	NA	NA	NA	NA				5	ENSACAG00000001132	GL344328.1	ENSGALG00000008886	17	ZNF618	TRINITY_DN64992_c7_g1_		7.44505	8.4314	6.76773	2.70547	1.88312	2.02377		7.5753	1.708	2.47471	4.32176	1.24536	2.78542			5	TRINITY_DN64992_c7_g1_	ENSACAG00000001132	10.3585	4.88954	8.7989
6	ENSACAG00000002718.2	X	TRINITY_DN55210_c5_g3_		NA	2.51585	3.33582	1.18759	NA	NA		NA	1.41303	8.42583	1.3985	1.11404	NA				6	ENSACAG00000001493	GL344941.1	ENSGALG00000034948	17	UAP1L1	TRINITY_DN55534_c1_g1_		3.5963	2.02838	6.01438	85.9035	25.7661	1.7518		1.82031	2.84697	2.68609	1.71278	12.6118	8.31808			6	TRINITY_DN55534_c1_g1_	ENSACAG00000001493	3.91597	4.40308	12.7335
7	ENSACAG00000014292.2	X	TRINITY_DN63634_c1_g1_		NA	3.84425	2.21612	NA	NA	NA		NA	NA	0.937361	4.08896	NA	NA				7	ENSACAG00000001994	AAWZ02036331	ENSGALG00000008625	17	ANAPC2	TRINITY_DN62417_c1_g1_		23.5674	39.3881	28.4224	22.336	43.7344	16.6299		8.0739	32.8965	18.0036	30.2889	33.3475	316.623			7	TRINITY_DN62417_c1_g1_	ENSACAG00000001994	8.08985	3.19369	4.04311
8	ENSACAG00000005111.3	X	TRINITY_DN64409_c2_g2_		NA	NA	44.2339	NA	NA	NA		NA	NA	11.5709	NA	NA	NA				8	ENSACAG00000002822	GL344213.1	ENSGALG00000003478	17	GFI1B	TRINITY_DN63055_c2_g2_		116.603	0.55111	0.3928	NA	1.05739	0		56.9408	1.77534	2.98619	0	0.719423	0.374129			8	TRINITY_DN63055_c2_g2_	ENSACAG00000002822	0.472191	1.59189	0.241727
9	ENSACAG00000023669.2	X	TRINITY_DN58746_c4_g1_		NA	24.7302	NA	NA	NA	NA		NA	NA	NA	8.57409	NA	NA				9	ENSACAG00000003103	GL343736.1	ENSGALG00000002659	17	WDR5	TRINITY_DN59774_c4_g1_		11.8473	12.7152	5.00395	7.12312	3.24083	22.3903		9.18191	8.20926	7.25618	10.2458	8.63403	21.242			9	TRINITY_DN59774_c4_g1_	ENSACAG00000003103	26.9969	17.3348	19.1944
10	ENSACAG00000004510.3	X	TRINITY_DN55812_c1_g2_		NA	6.68209	NA	NA	NA	NA		NA	NA	NA	0.884415	NA	NA				10	ENSACAG00000003152	AAWZ02035066	ENSGALG00000001565	17	C5	TRINITY_DN63993_c0_g1_		2.14585	0.132323	0.0662304	1.75474	145.269	1.35653		2.99777	0.232831	0.812967	0.0794515	131.272	8.73441			10	TRINITY_DN63993_c0_g1_	ENSACAG00000003152	1.53727	2.26593	1.69385
11	ENSACAG00000029240.1	X	TRINITY_DN50171_c0_g1_		NA	2.77473	NA	NA	NA	2.42286		NA	3.37569	2.63965	NA	NA	NA				11	ENSACAG00000003200	GL343736.1	ENSGALG00000002682	17	BRD3	TRINITY_DN63771_c4_g1_		3.88246	5.83218	2.95208	2.25345	0.486396	7.10407		5.25753	2.33248	1.36044	2.91988	0.570856	1.89297			11	TRINITY_DN63771_c4_g1_	ENSACAG00000003200	8.46515	3.06856	2.88555
12	ENSACAG00000002830.3	X	TRINITY_DN54704_c6_g3_		NA	6.36307	NA	NA	NA	NA		NA	NA	NA	2.1724	NA	NA				12	ENSACAG00000003447	GL343625.1	ENSGALG00000008518	17		TRINITY_DN55527_c3_g1_		137.85	7.003	12.2196	10.6831	153.935	107.544		71.7119	33.935	15.171	8.70864	32.0653	196.062			12	TRINITY_DN55527_c3_g1_	ENSACAG00000003447	4.9555	3.99483	8.567
13	ENSACAG00000014440.3	X	TRINITY_DN58458_c3_g1_		NA	11.6504	NA	NA	NA	1.72396		NA	NA	NA	4.81599	NA	NA				13	ENSACAG00000004012	AAWZ02037731	ENSGALG00000042210	17	RABEPK	TRINITY_DN61937_c0_g1_		26.3584	29.7816	26.4403	24.6172	7.68806	37.2372		7.15449	14.6615	23.3758	17.7517	14.2342	12.3491			13	TRINITY_DN61937_c0_g1_	ENSACAG00000004012	9.9938	3.61265	20.4586
14	ENSACAG00000000716.2	X	TRINITY_DN51620_c5_g2_		NA	1.0094	1.46574	NA	2.24289	NA		NA	4.2402	3.01438	NA	5.97141	NA				14	ENSACAG00000004065	GL344348.1	ENSGALG00000035677	17	RPL35	TRINITY_DN62765_c0_g1_		280.299	190.207	644.777	290.688	430.822	118.198		126.762	505.469	180.231	194.422	483.631	289.278			14	TRINITY_DN62765_c0_g1_	ENSACAG00000004065	453.441	1029.5	1391.58
15	ENSACAG00000011078.3	X	TRINITY_DN58314_c1_g2_		NA	10.6085	NA	NA	NA	NA		NA	NA	NA	6.17787	NA	NA				15	ENSACAG00000004072	AAWZ02037731	ENSGALG00000001000	17	HSPA5	TRINITY_DN61923_c1_g1_		30.8457	131.791	28.7615	15.9233	97.5229	261.965		15.5885	114.51	11.745	41.5943	69.1527	102.597			15	TRINITY_DN61923_c1_g1_	ENSACAG00000004072	63.7685	27.1085	27.6916
16	ENSACAG00000014433.3	X	TRINITY_DN45991_c0_g1_		NA	3.62601	NA	NA	NA	NA		NA	NA	NA	1.92838	NA	NA				16	ENSACAG00000004729	GL343502.1	ENSGALG00000023407	17	ZBTB34	TRINITY_DN57525_c1_g2_		6.85617	1.4841	1.24157	1.06343	0.768252	0.977216		8.41869	0.815735	0.636888	0.313528	0.485826	4.7467			16	TRINITY_DN57525_c1_g2_	ENSACAG00000004729	1.06889	0.7842	1.08665
17	ENSACAG00000007313.2	X	TRINITY_DN64067_c0_g1_		NA	11.9373	NA	NA	NA	NA		NA	NA	1.32186	5.44902	1.01377	NA				17	ENSACAG00000004731	GL343502.1	ENSGALG00000000934	17	ZBTB43	TRINITY_DN62331_c0_g1_		5.54023	2.68703	1.03753	NA	0.89391	1.08418		5.08253	1.03521	0.659379	0.467604	0.859089	1.43088			17	TRINITY_DN62331_c0_g1_	ENSACAG00000004731	3.85468	1.6197	1.34095
18	ENSACAG00000022072.1	X	TRINITY_DN60685_c2_g1_		10.972	1.08345	NA	NA	5.72201	1.33898		6.55539	NA	1.01872	2.47784	5.07076	NA				18	ENSACAG00000006509	GL343999.1	ENSGALG00000021520	17	TMEM8C	TRINITY_DN73943_c0_g1_		0	0.441442	0	NA	0	0		0.533303	0	0	0	0	0			18	TRINITY_DN73943_c0_g1_	ENSACAG00000006509	NA	NA	NA
19	ENSACAG00000001461.3	X	TRINITY_DN55333_c0_g2_		8.99007	4.52973	11.4686	11.2219	3.35794	NA		2.66992	2.14883	1.41333	2.08019	NA	0.900515				19	ENSACAG00000006827	GL344184.1	ENSGALG00000035576	17	CDK9	TRINITY_DN59032_c0_g1_		42.1287	6.25782	6.06185	18.6436	7.6663	13.8893		24.2637	7.6609	5.39627	7.17696	17.2548	76.6631			19	TRINITY_DN59032_c0_g1_	ENSACAG00000006827	13.7633	7.7034	8.95665
20	ENSACAG00000010726.3	X	TRINITY_DN53520_c2_g3_		NA	17.7017	NA	NA	NA	11.0301		NA	2.5028	NA	4.05578	NA	0.933				20	ENSACAG00000006852	GL344184.1	ENSGALG00000005036	17	SH2D3C	TRINITY_DN57442_c0_g1_		1.21686	12.2881	3.62736	1.29975	1.9834	1.06126		2.13895	3.85873	2.70095	8.04816	1.86245	32.9345			20	TRINITY_DN57442_c0_g1_	ENSACAG00000006852	9.90455	8.38715	1.72307
21	ENSACAG00000004900.3	X	TRINITY_DN53758_c2_g1_		1.63356	2.02945	NA	NA	NA	2.6255		3.78382	NA	NA	NA	NA	1.0025				21	ENSACAG00000007003	GL343763.1	ENSGALG00000004852	17	DNM1	TRINITY_DN64465_c4_g1_		0.769049	159.663	1.46959	1.77122	13.8855	1.28837		0.574834	3.57408	1.46684	190.103	4.61659	5.40233			21	TRINITY_DN64465_c4_g1_	ENSACAG00000007003	338.7	6.4833	3.66983
22	ENSACAG00000011101.2	X	TRINITY_DN58661_c3_g1_		1.76802	NA	NA	NA	2.22006	NA		5.61586	NA	1.05646	NA	1.19011	1.08727				22	ENSACAG00000007163	GL344876.1	ENSGALG00000002437	17	FAM69B	TRINITY_DN53524_c4_g1_		4.00853	32.363	2.15291	1.1638	3.34583	1.67457		3.7956	1.58818	1.92615	30.4521	3.67794	4.41339			22	TRINITY_DN53524_c4_g1_	ENSACAG00000007163	15.7799	0.97965	1.45005
23	ENSACAG00000015432.3	X	TRINITY_DN57374_c0_g4_		87.6532	6.49108	1.43001	2.0203	NA	5.26912		74.1055	1.40699	2.75713	2.65023	1.68243	1.14781				23	ENSACAG00000007188	GL343956.1	ENSGALG00000002515	17	OLFM1	TRINITY_DN54338_c4_g1_		0	195.419	0.539334	NA	0.16871	0.434875		0	8.12344	0.652567	90.0848	0	3.85729			23	TRINITY_DN54338_c4_g1_	ENSACAG00000007188	99.5935	1.61685	3.02623
24	ENSACAG00000006407.3	X	TRINITY_DN65677_c2_g1_		97.3915	2.34667	9.44216	0.932923	2.5769	16.8114		96.6539	4.31509	6.14151	NA	2.56003	1.17037				24	ENSACAG00000007200	GL343888.1	ENSGALG00000038789	17	CLIC3	TRINITY_DN178831_c0_g1_		0	3.83139	0	0	0	0		0	0	0	2.3665	0	0			24	TRINITY_DN178831_c0_g1_	ENSACAG00000007200	19.062	3.02192	4.63302
25	ENSACAG00000007493.3	X	TRINITY_DN54424_c1_g2_		NA	7.89277	NA	NA	NA	NA		NA	NA	NA	4.52249	NA	1.26278				25	ENSACAG00000007232	GL343888.1	ENSGALG00000036894	17	ABCA2	TRINITY_DN63437_c2_g1_		0.287009	20.5339	0.939605	NA	2.03076	1.35717		0.152706	1.24657	0.459171	13.5276	0.601694	3.10152			25	TRINITY_DN63437_c2_g1_	ENSACAG00000007232	48.0915	2.26114	2.92585
26	ENSACAG00000015091.3	X	TRINITY_DN54156_c1_g4_		NA	4.23166	NA	NA	NA	NA		NA	1.53583	1.05853	2.21823	NA	1.31392				26	ENSACAG00000007239	GL343763.1	ENSGALG00000004881	17	GOLGA2	TRINITY_DN65356_c3_g1_		19.2171	19.8099	18.7475	30.453	6.84471	28.5873		9.06062	7.14633	5.63703	6.77369	2.30993	6.82103			26	TRINITY_DN65356_c3_g1_	ENSACAG00000007239	20.6645	13.1385	11.5262
27	ENSACAG00000014638.3	X	TRINITY_DN60339_c0_g1_		12.8013	11.766	3.6397	1.48015	0.975819	1.85427		21.0638	3.94892	3.57061	2.41702	1.67765	1.38322				27	ENSACAG00000007331	GL343763.1	ENSGALG00000004920	17	TRUB2	TRINITY_DN63626_c1_g2_		5.64331	10.8012	9.52809	15.7267	11.6516	37.5314		2.73224	3.9167	6.71184	3.20424	4.05451	5.52326			27	TRINITY_DN63626_c1_g2_	ENSACAG00000007331	7.75795	4.58644	8.4385
28	ENSACAG00000014310.2	X	TRINITY_DN56739_c1_g1_		NA	4.36405	NA	NA	NA	NA		NA	8.30839	NA	5.16639	0.937074	1.47559				28	ENSACAG00000008285	AAWZ02036218	ENSGALG00000001474	17	RAB14	TRINITY_DN61464_c1_g1_		18.7993	57.9119	15.9429	22.5053	24.942	37.7608		10.429	17.121	10.7957	26.2292	29.9416	8.2415			28	TRINITY_DN61464_c1_g1_	ENSACAG00000008285	130.98	26.0129	41.5643
29	ENSACAG00000027415.1	X	TRINITY_DN56739_c1_g1_		NA	4.36405	NA	NA	NA	NA		NA	8.30839	NA	5.16639	0.937074	1.47559				29	ENSACAG00000008522	GL344038.1	ENSGALG00000004767	17	ODF2	TRINITY_DN63088_c2_g1_		21.7606	12.9916	5.68681	7.80487	9.55484	23.0051		11.788	4.77382	3.65665	6.09308	1.63951	616.437			29	TRINITY_DN63088_c2_g1_	ENSACAG00000008522	23.8639	14.4884	13.6747
30	ENSACAG00000008659.2	X	TRINITY_DN62202_c1_g1_		8.93573	3.97386	1.97636	NA	1.39573	2.24198		8.82745	1.40792	1.0736	1.63986	0.998488	1.61064				30	ENSACAG00000008564	GL344038.1	ENSGALG00000004738	17	GLE1	TRINITY_DN62951_c4_g1_		5.66739	2.11797	2.56277	3.80478	2.93189	6.13158		6.84127	1.30354	1.44392	1.49784	1.78951	3.93187			30	TRINITY_DN62951_c4_g1_	ENSACAG00000008564	9.55915	7.9009	7.4968
31	ENSACAG00000002657.3	X	TRINITY_DN61413_c8_g4_		NA	5.52576	7.49929	3.95684	6.37698	3.91899		NA	1.69348	5.27578	4.93804	7.65018	1.75538				31	ENSACAG00000008582	GL344194.1	ENSGALG00000001014	17	ARPC5L	TRINITY_DN55300_c2_g1_		35.1791	45.1235	42.2843	62.0546	32.467	58.8171		13.7003	12.124	13.3967	17.0783	18.3762	26.5919			31	TRINITY_DN55300_c2_g1_	ENSACAG00000008582	39.306	21.0306	15.8711
32	ENSACAG00000000290.3	X	TRINITY_DN59028_c4_g2_		5.55985	40.5441	1.02976	NA	NA	2.6885		6.15053	NA	1.18564	20.7354	NA	1.96017				32	ENSACAG00000008600	GL344194.1	ENSGALG00000001025	17	GOLGA1	TRINITY_DN64445_c0_g1_		11.3775	5.52908	7.57689	11.4351	1.02983	18.7438		10.3484	3.45727	1.95397	2.07934	1.25117	11.9138			32	TRINITY_DN64445_c0_g1_	ENSACAG00000008600	15.7864	6.62385	4.86514
33	ENSACAG00000016526.3	X	TRINITY_DN60531_c1_g1_		NA	6.68986	2.25558	1.5034	NA	1.02458		NA	4.00117	NA	1.2706	NA	1.98539				33	ENSACAG00000009330	GL344272.1	ENSGALG00000001080	17	NR5A1	TRINITY_DN55720_c3_g1_		0	0.171683	0.354948	NA	0.152946	7.20239		0	16.5019	0.205286	1.85849	0.947196	10.6827			33	TRINITY_DN55720_c3_g1_	ENSACAG00000009330	NA	NA	0.0224252
34	ENSACAG00000003096.3	X	TRINITY_DN49986_c0_g1_		NA	19.5369	NA	NA	NA	NA		NA	NA	NA	12.4639	NA	2.02539				34	ENSACAG00000011283	GL343556.1	ENSGALG00000023872	17	FAM129B	TRINITY_DN65251_c2_g2_		0.541002	8.03882	2.91457	NA	16.9009	17.0896		0.237891	2.34199	2.39405	5.96421	3.68469	1.06502			34	TRINITY_DN65251_c2_g2_	ENSACAG00000011283	4.50868	5.14665	11.6705
35	ENSACAG00000011094.2	X	TRINITY_DN62253_c6_g1_		2.80264	5.09926	3.16649	3.89821	3.78878	18.0912		3.54594	3.74814	0.970767	4.77724	9.27378	2.22014				35	ENSACAG00000011294	GL343751.1	ENSGALG00000029927	17	STRBP	TRINITY_DN62372_c4_g3_		10.895	10.8016	3.38755	NA	1.23191	12.2471		4.50891	4.98484	3.00075	3.55079	1.05338	3.4799			35	TRINITY_DN62372_c4_g3_	ENSACAG00000011294	19.2108	1.47988	20.5785
36	ENSACAG00000009775.3	X	TRINITY_DN62041_c3_g3_		3.08236	7.14611	7.0978	2.33913	NA	NA		2.0997	3.18355	3.52974	3.00772	NA	2.40494				36	ENSACAG00000011425	GL344059.1	ENSGALG00000036965	17	PTPA	TRINITY_DN58389_c0_g4_		13.1477	33.9951	15.2858	5.35445	8.07621	21.1031		13.3852	13.0708	6.83769	22.9879	13.0214	17.9914			36	TRINITY_DN58389_c0_g4_	ENSACAG00000011425	23.2858	9.2042	5.1355
37	ENSACAG00000009694.2	X	TRINITY_DN57382_c1_g1_		NA	2.88533	1.34512	1.23799	NA	2.69496		NA	NA	5.26651	5.48142	4.19078	2.41369				37	ENSACAG00000011575	GL343556.1	ENSGALG00000008456	17	CACNA1B	TRINITY_DN52121_c13_g1_		0.051416	4.15774	0	0	0	4.6499		0	0.39612	0.185944	1.39511	0	1.08227			37	TRINITY_DN52121_c13_g1_	ENSACAG00000011575	8.5774	0.0800615	0.042489
38	ENSACAG00000016430.3	X	TRINITY_DN62062_c0_g1_		2.70459	10.6625	1.19656	NA	NA	1.87096		1.2304	3.66942	NA	8.29942	NA	2.43763				38	ENSACAG00000012200	GL343556.1	ENSGALG00000033678	17	EHMT1	TRINITY_DN65332_c1_g1_		3.43714	11.0072	8.06853	3.31455	4.61725	10.3667		10.0689	4.24237	1.6843	1.78804	2.29369	26.5883			38	TRINITY_DN65332_c1_g1_	ENSACAG00000012200	11.9575	5.2608	4.00795
39	ENSACAG00000016660.3	X	TRINITY_DN62845_c0_g1_		5.82464	5.94916	NA	1.71216	5.02042	32.0605		5.89646	3.96309	4.25353	4.41336	2.43836	2.4889				39	ENSACAG00000012242	GL344642.1	ENSGALG00000001314	17	PTGS1	TRINITY_DN56281_c6_g1_		3.86245	6.4016	12.6107	NA	0.713431	0		1.13473	1.16123	10.4335	1.14843	1.47455	0.911822			39	TRINITY_DN56281_c6_g1_	ENSACAG00000012242	2.65334	2.64341	3.03814
40	ENSACAG00000014866.3	X	TRINITY_DN63623_c0_g1_		8.29709	4.79595	3.15768	5.65089	4.00319	6.6821		11.2648	5.59225	2.74515	2.81499	1.79891	2.52226				40	ENSACAG00000012430	GL343625.1	ENSGALG00000001692	17	CAMSAP1	TRINITY_DN65028_c0_g2_		5.0595	11.4145	1.54905	1.4347	0.782567	2.50978		2.32792	1.73106	1.02762	1.40326	0.261031	3.52859			40	TRINITY_DN65028_c0_g2_	ENSACAG00000012430	20.3599	2.9846	2.05483
41	ENSACAG00000015406.2	X	TRINITY_DN54959_c5_g1_		1.17159	21.975	10.6411	20.487	1.61637	17.8418		NA	2.93257	4.1792	17.6517	NA	2.60617				41	ENSACAG00000012467	GL343625.1	ENSGALG00000008532	17	NELFB	TRINITY_DN54978_c4_g1_		10.9871	15.6212	11.0152	7.78972	8.04607	11.3649		8.91634	5.10362	1.80759	6.18266	6.69184	9.83125			41	TRINITY_DN54978_c4_g1_	ENSACAG00000012467	8.2376	3.58577	6.032
42	ENSACAG00000002825.3	X	TRINITY_DN50974_c0_g1_		NA	1.11813	NA	NA	3.16442	NA		NA	1.33757	0.975216	NA	17.7945	2.64965				42	ENSACAG00000012869	GL344097.1	ENSGALG00000008586	17	TUBB4B	TRINITY_DN64780_c3_g1_		76.3208	377.888	232.159	90.9223	28.2425	507.248		51.1929	60.6768	104.444	364.755	67.337	1624.1			42	TRINITY_DN64780_c3_g1_	ENSACAG00000012869	142.317	29.612	17.8788
43	ENSACAG00000015611.3	X	TRINITY_DN51199_c6_g1_		NA	4.14928	2.57411	NA	NA	1.40309		NA	NA	2.4038	1.07387	NA	2.74937				43	ENSACAG00000012920	GL344097.1	ENSGALG00000008920	17	NDOR1	TRINITY_DN65646_c3_g1_		5.13795	8.52994	16.9403	9.00647	9.96066	12.4856		11.2268	7.97101	8.89049	7.05999	11.2798	7.83974			43	TRINITY_DN65646_c3_g1_	ENSACAG00000012920	4.91467	2.72915	2.21629
44	ENSACAG00000004804.3	X	TRINITY_DN64350_c1_g2_		3.73117	8.4487	1.49552	NA	NA	13.6011		4.76463	2.65862	2.91631	4.53811	NA	2.75968				44	ENSACAG00000013155	GL344151.1	ENSGALG00000037375	17	MAN1B1	TRINITY_DN64689_c0_g1_		10.7735	26.3884	10.9052	9.04638	22.4674	7.28327		7.59629	10.7959	6.10288	6.35222	13.2736	13.9902			44	TRINITY_DN64689_c0_g1_	ENSACAG00000013155	23.5719	6.14075	8.73855
45	ENSACAG00000002281.3	X	TRINITY_DN48161_c0_g1_		NA	1.33067	NA	NA	NA	NA		NA	NA	NA	NA	NA	2.8459				45	ENSACAG00000013911	GL343450.1	ENSGALG00000007001	17	TLR4	TRINITY_DN50918_c7_g1_		2.0601	0.106314	0.379007	0	0.185732	0		1.19391	0.282284	0	0.457873	0	0			45	TRINITY_DN50918_c7_g1_	ENSACAG00000013911	2.13348	0.77741	1.24111
46	ENSACAG00000002395.3	X	TRINITY_DN63218_c4_g1_		58.9693	3.73999	7.73883	4.0059	2.68242	21.2768		62.449	3.76339	5.55469	1.06372	2.1071	2.84783				46	ENSACAG00000014720	GL343736.1	ENSGALG00000002699	17	VAV2	TRINITY_DN56793_c7_g3_		0.14839	2.70063	0.661204	NA	0.0896661	1.26277		0.0845034	0.951833	0.313828	0.96714	0.232237	2.73252			46	TRINITY_DN56793_c7_g3_	ENSACAG00000014720	2.77361	1.28072	3.94628
47	ENSACAG00000002647.3	X	TRINITY_DN62127_c3_g2_		6.8625	6.54362	5.05403	2.31599	1.78506	8.06869		9.99462	1.87396	1.03809	1.3853	1.32301	3.08219				47	ENSACAG00000014869	GL343736.1	ENSGALG00000002855	17	SARDH	TRINITY_DN51484_c3_g1_		1.31533	3.56871	4.22324	1.19489	6.33565	1.29546		0.861606	3.72286	0.620419	6.91603	10.4323	6.65475			47	TRINITY_DN51484_c3_g1_	ENSACAG00000014869	0.745845	1.51814	42.6173
48	ENSACAG00000006481.3	X	TRINITY_DN65406_c4_g1_		33.2623	NA	4.18804	0.919885	NA	NA		19.6375	5.60411	8.50023	NA	3.14032	3.11598				48	ENSACAG00000014988	GL344004.1	ENSGALG00000008806	17	RPL12	TRINITY_DN65184_c1_g1_		89.455	69.7393	296.199	272.438	278.209	38.9509		152.95	340.162	175.981	109.514	340.498	163.921			48	TRINITY_DN65184_c1_g1_	ENSACAG00000014988	441.108	851.22	1279.8
49	ENSACAG00000016422.2	X	TRINITY_DN64537_c6_g2_		12.2851	18.4125	4.0654	5.73008	2.34015	5.31632		13.0428	3.35882	4.75936	11.9659	3.98874	3.12871				49	ENSACAG00000015110	GL344086.1	ENSGALG00000008857	17	PRPF4	TRINITY_DN52961_c6_g1_		14.8499	11.3519	10.7219	11.6036	11.6493	55.4123		15.9325	11.5157	8.63853	11.61	12.9249	22.8005			49	TRINITY_DN52961_c6_g1_	ENSACAG00000015110	8.7917	4.9975	5.28845
50	ENSACAG00000008980.3	X	TRINITY_DN63929_c1_g2_		2.69076	5.67928	10.4551	4.70686	7.73383	1.9219		2.27504	5.81993	3.86287	3.91052	5.9701	3.17286				50	ENSACAG00000015203	GL344086.1	ENSGALG00000026095	17	CDC26	TRINITY_DN52961_c6_g3_		10.811	12.2854	6.90403	7.55927	8.48532	57.9962		10.558	15.4243	9.83266	12.1504	7.83128	40.3508			50	TRINITY_DN52961_c6_g3_	ENSACAG00000015203	39.818	14.2018	21.1597
51	ENSACAG00000004572.3	X	TRINITY_DN60434_c4_g1_		NA	10.0941	NA	NA	NA	NA		NA	NA	NA	5.26307	NA	3.3024				51	ENSACAG00000015208	GL344086.1	ENSGALG00000008844	17	SLC31A1	TRINITY_DN62635_c0_g1_		2.93499	4.38763	2.36976	NA	3.13669	3.30146		2.39449	12.2417	1.8364	2.67286	1.86034	3.0772			51	TRINITY_DN62635_c0_g1_	ENSACAG00000015208	22.569	12.1907	28.4359
52	ENSACAG00000022641.1	X	TRINITY_DN59859_c5_g1_		35.667	9.68216	10.485	14.2327	6.18196	4.47027		29.7093	4.4245	10.6845	5.20588	7.54055	3.45803				52	ENSACAG00000015476	GL344605.1	ENSGALG00000003789	17	FAM78A	TRINITY_DN55303_c0_g1_		6.0229	1.52426	4.69644	1.42144	0.306024	0		4.07642	1.15141	1.5481	1.20221	0.366812	165.718			52	TRINITY_DN55303_c0_g1_	ENSACAG00000015476	5.35715	36.2658	0.58224
53	ENSACAG00000007759.3	X	TRINITY_DN65444_c1_g1_		16.29	3.57357	2.02908	3.20137	1.55921	2.32168		16.0385	4.93665	4.85029	3.3184	1.95444	3.59689				53	ENSACAG00000016159	GL344440.1	ENSGALG00000001950	17	PMPCA	TRINITY_DN63100_c3_g1_		6.29752	8.92233	7.01266	13.8948	7.33737	29.5444		7.01626	14.1519	9.06318	12.3191	17.6216	9.04874			53	TRINITY_DN63100_c3_g1_	ENSACAG00000016159	10.317	8.9447	11.2706
54	ENSACAG00000004182.3	X	TRINITY_DN54595_c4_g1_		5.9647	5.98944	3.56326	12.0543	6.88845	98.6801		13.2213	6.24212	3.12589	8.35148	4.32318	3.63687				54	ENSACAG00000016173	GL344285.1	ENSGALG00000003412	17		TRINITY_DN65455_c3_g1_		11.9043	29.7604	3.45285	1.6888	0.777313	3.93984		7.04312	1.94775	1.71688	12.8086	0.710476	2.23062			54	TRINITY_DN65455_c3_g1_	ENSACAG00000016173	39.7351	10.1008	6.36145
55	ENSACAG00000005065.3	X	TRINITY_DN62890_c1_g1_		5.55732	3.22216	3.40775	6.78832	2.28402	13.4643		5.39674	5.43107	2.21928	1.90876	8.02741	3.69671				55	ENSACAG00000016224	GL344440.1	ENSGALG00000001964	17	INPP5E	TRINITY_DN60903_c1_g1_		2.3402	7.44351	4.72392	1.66013	3.51174	10.1735		4.41751	2.19916	3.53645	3.44137	4.75443	7.368			55	TRINITY_DN60903_c1_g1_	ENSACAG00000016224	3.57146	1.17691	1.35373
56	ENSACAG00000015551.3	X	TRINITY_DN59860_c2_g1_		13.0924	14.5819	4.7934	2.88021	2.81539	13.1967		11.9978	4.48034	5.27661	9.32824	3.05551	3.73865				56	ENSACAG00000016979	GL344112.1	ENSGALG00000001169	17	CRB2	TRINITY_DN62559_c0_g1_		0.640153	2.99264	1.46407	NA	0.36701	3.31983		0.689143	1.10606	0.696333	1.95986	0.0557451	2.90178			56	TRINITY_DN62559_c0_g1_	ENSACAG00000016979	1.48642	0.70078	2.84386
57	ENSACAG00000000288.1	X	TRINITY_DN56170_c4_g1_		103.62	4.21575	1.33807	1.97455	1.49754	NA		106.839	3.74573	8.70242	NA	NA	3.78866				57	ENSACAG00000017176	GL344059.1	ENSGALG00000037443	17	CRAT	TRINITY_DN64379_c0_g1_		12.8487	2.38202	3.34681	2.21206	1.49131	0.772612		16.9696	1.18872	2.21672	1.28455	2.31288	1.15268			57	TRINITY_DN64379_c0_g1_	ENSACAG00000017176	6.05445	23.6078	24.3553
58	ENSACAG00000007378.3	X	TRINITY_DN65079_c1_g1_		9.59182	3.8668	2.76465	NA	NA	2.04135		10.5136	1.95417	1.15404	1.57513	NA	3.88837				58	ENSACAG00000017227	GL344059.1	ENSGALG00000039791	17	DOLPP1	TRINITY_DN56076_c1_g1_		2.70692	12.3092	1.68865	NA	7.40695	12.6417		3.8188	7.67967	3.55509	12.1867	6.38888	11.8512			58	TRINITY_DN56076_c1_g1_	ENSACAG00000017227	10.5952	3.48355	3.18905
59	ENSACAG00000003441.3	X	TRINITY_DN64115_c0_g2_		1.09472	14.8576	NA	NA	NA	4.44081		NA	NA	NA	6.11041	NA	4.0232				59	ENSACAG00000017233	GL344059.1	ENSGALG00000032342	17	MIGA2	TRINITY_DN64740_c2_g2_		1.79838	6.11527	2.27638	NA	2.15469	2.3505		1.49766	0.938063	3.49407	1.83913	0.212055	3.53895			59	TRINITY_DN64740_c2_g2_	ENSACAG00000017233	11.3903	5.7178	6.18285
60	ENSACAG00000007592.3	X	TRINITY_DN65571_c2_g1_		NA	5.53121	1.64566	0.902173	6.98646	0.95329		1.81276	3.62274	2.53671	4.1602	3.76411	4.12474				60	ENSACAG00000017950	GL343541.1	ENSGALG00000007038	17	ASTN2	TRINITY_DN59603_c3_g1_		2.20434	41.8364	0.371077	NA	2.07206	3.15598		1.99587	4.33681	0.67539	28.7678	0.931511	5.96559			60	TRINITY_DN59603_c3_g1_	ENSACAG00000017950	12.0923	0.402359	0.98443
61	ENSACAG00000002669.3	X	TRINITY_DN65017_c0_g2_		19.7411	11.3844	1.81947	1.37895	2.03543	7.06609		5.52698	1.85596	1.77611	4.02664	1.98428	4.28374				61	ENSACAG00000017954	GL343541.1	ENSGALG00000034426	17	TRIM32	TRINITY_DN59641_c1_g1_		7.46482	3.53881	0.971065	NA	0.124075	2.89395		2.31623	1.69657	0.963946	2.52534	0.640729	1.58572			61	TRINITY_DN59641_c1_g1_	ENSACAG00000017954	5.5177	1.88063	1.33569
62	ENSACAG00000007358.2	X	TRINITY_DN65641_c4_g2_		25.4604	15.1101	4.32919	30.354	1.57551	4.30882		37.1042	1.57346	1.58333	2.41687	NA	4.60496				62	ENSACAG00000017955	GL343494.1	ENSGALG00000007079	17	PAPPA	TRINITY_DN49306_c0_g1_		0	2.14544	1.80639	NA	0.336935	7.88289		0	0.133959	0.0832359	0.281763	0.0493844	2.37712			62	TRINITY_DN49306_c0_g1_	ENSACAG00000017955	0.376617	0.0789705	0.0163862
63	ENSACAG00000011503.2	X	TRINITY_DN62467_c5_g3_		10.2225	2.13152	3.63759	6.47242	3.22731	7.84446		12.2024	4.54988	2.5558	1.5883	0.928008	4.81289				63	ENSACAG00000024118	GL343812.1	ENSGALG00000003712	17	RAPGEF1	TRINITY_DN56333_c4_g1_		12.8439	10.1719	12.3745	35.7186	4.01269	8.02229		11.9319	2.72319	3.17496	3.40093	1.30811	32.736			63	TRINITY_DN56333_c4_g1_	ENSACAG00000024118	20.7996	8.73305	3.71557
64	ENSACAG00000003680.2	X	TRINITY_DN52787_c0_g1_		2.90206	6.0772	4.32016	3.82123	1.49283	1.38315		4.65148	5.06401	5.09536	3.83207	1.84196	4.85615				64	ENSACAG00000025027	AAWZ02035066	ENSGALG00000001513	17	CNTRL	TRINITY_DN64665_c1_g1_		1.27988	6.02966	15.1467	1.91333	36.1063	6.5582		1.5625	4.13137	7.03024	6.84183	7.26176	18.6444			64	TRINITY_DN64665_c1_g1_	ENSACAG00000025027	3.92616	6.5826	2.55684
65	ENSACAG00000014642.3	X	TRINITY_DN60339_c0_g2_		17.9713	9.6483	5.92319	4.08353	2.95808	6.33798		6.52157	7.08003	2.04021	4.14881	1.91755	4.89681				65	ENSACAG00000025702	GL343956.1	ENSGALG00000002489	17	PPP1R26	TRINITY_DN64993_c2_g1_		5.03097	4.14635	1.89686	7.30352	2.04831	6.04709		7.99454	4.58959	1.58883	2.78333	3.08863	13.0127			65	TRINITY_DN64993_c2_g1_	ENSACAG00000025702	10.1913	4.6249	5.3764
66	ENSACAG00000010740.3	X	TRINITY_DN54993_c1_g2_		NA	11.1201	NA	NA	NA	11.5127		NA	2.46297	NA	22.1871	NA	5.04365				66	ENSACAG00000025832	GL343450.1	ENSGALG00000006997	17	BRINP1	TRINITY_DN54519_c2_g2_		0	114.843	0.122815	0	0.0902246	0.0701384		0	6.12093	0.544598	38.3833	0.0846775	0.523833			66	TRINITY_DN54519_c2_g2_	ENSACAG00000025832	51.635	0.331152	0.151262
67	ENSACAG00000016294.2	X	TRINITY_DN62684_c6_g1_		5.38729	1.28865	2.16217	2.40195	29.05	6.28916		3.1618	11.9837	5.72311	1.8843	48.4435	5.13213				67	ENSACAG00000029638	GL343502.1	ENSGALG00000000906	17	RALGPS1	TRINITY_DN65329_c3_g1_		12.5212	15.5034	7.47307	14.2726	15.3923	2.84497		8.37413	2.19704	3.61371	6.96193	1.96278	9.01121			67	TRINITY_DN65329_c3_g1_	ENSACAG00000029638	21.2394	3.22774	1.8171
68	ENSACAG00000010663.2	X	TRINITY_DN57577_c6_g2_		NA	5.61738	9.39924	3.15315	3.71204	NA		NA	3.25922	3.26857	3.58147	1.56729	5.22208
69	ENSACAG00000004930.3	X	TRINITY_DN57737_c3_g2_		3.12191	14.4568	6.65001	4.33734	24.8243	5.43421		2.69308	11.4496	4.12453	6.76774	33.3124	5.31213
70	ENSACAG00000015204.2	X	TRINITY_DN60444_c2_g1_		18.9741	5.07424	3.27665	4.24707	5.46574	7.59866		18.5601	5.42773	7.54799	6.09011	4.86185	5.3164
71	ENSACAG00000011162.3	X	TRINITY_DN51841_c2_g1_		10.1433	2.87644	1.85473	NA	NA	NA		14.1798	1.51703	NA	NA	0.925213	5.37787
72	ENSACAG00000016724.3	X	TRINITY_DN61410_c7_g2_		27.1478	4.68553	2.27062	3.16572	1.25011	2.04075		30.1578	2.51932	2.94622	1.41105	0.917825	5.39361
73	ENSACAG00000009408.3	X	TRINITY_DN64707_c0_g1_		2.91924	4.57946	2.32427	24.911	15.9395	12.9056		2.26398	4.62382	2.78186	2.29547	8.79653	5.45754
74	ENSACAG00000001939.2	X	TRINITY_DN64298_c2_g1_		43.989	8.30047	14.8016	17.2729	11.5046	18.0441		51.6402	5.06796	6.85868	5.20826	5.72361	5.62284
75	ENSACAG00000010764.3	X	TRINITY_DN54993_c1_g1_		NA	5.39675	1.50703	NA	NA	NA		NA	NA	NA	2.05604	NA	5.6594
76	ENSACAG00000026467.2	X	TRINITY_DN46121_c0_g2_		2.25154	NA	NA	NA	NA	NA		NA	3.71009	1.63496	NA	NA	5.77465
77	ENSACAG00000002301.3	X	TRINITY_DN58917_c2_g1_		1.85563	46.8176	17.0529	20.3465	NA	22.1521		NA	7.13649	4.49391	12.1051	NA	6.00677
78	ENSACAG00000002762.3	X	TRINITY_DN56136_c3_g2_		NA	18.2339	15.5084	NA	2.16986	6.58091		NA	6.40101	6.43577	31.4211	2.09519	6.35585
79	ENSACAG00000014219.3	X	TRINITY_DN51804_c0_g1_		NA	3.03458	NA	NA	NA	NA		NA	1.78769	NA	2.58482	NA	6.35784
80	ENSACAG00000025870.2	X	TRINITY_DN53288_c5_g1_		6.07944	1.87236	1.10468	6.23721	15.9896	NA		12.8284	4.98596	5.83874	11.6091	8.6433	6.80168
81	ENSACAG00000001379.2	X	TRINITY_DN51216_c0_g1_		3.63173	2.91856	1.07683	NA	2.10993	8.06691		3.64087	9.41721	2.50856	3.51391	3.13869	6.95176
82	ENSACAG00000015701.3	X	TRINITY_DN63968_c0_g1_		2.52615	4.46515	2.57494	NA	1.65956	NA		1.67665	1.52501	1.36597	4.98773	NA	7.09692
83	ENSACAG00000001945.3	X	TRINITY_DN62290_c2_g1_		9.10278	6.25056	1.04729	1.8229	1.06517	5.81356		10.0709	2.90514	1.15742	3.5772	2.79647	7.23208
84	ENSACAG00000015421.2	X	TRINITY_DN61635_c1_g5_		5.06534	7.65999	12.1632	10.1561	5.68123	39.5408		5.2353	7.38611	6.34733	15.5954	3.20569	7.35017
85	ENSACAG00000029360.1	X	TRINITY_DN60310_c2_g1_		14.6398	12.5168	13.2842	15.0025	18.0902	3.89301		7.96014	8.89716	5.37388	7.69357	4.77041	7.37557
86	ENSACAG00000003643.3	X	TRINITY_DN64302_c7_g1_		8.67682	18.64	7.89651	7.64745	1.13163	14.7679		9.75681	4.76999	5.48979	8.10644	3.09114	7.67887
87	ENSACAG00000009550.2	X	TRINITY_DN65659_c1_g1_		2.75939	5.726	4.4908	NA	1.81414	1.22321		8.82751	12.1521	2.14108	3.36588	0.913422	7.71071
88	ENSACAG00000001387.2	X	TRINITY_DN58237_c2_g1_		2.21473	14.0274	12.5239	NA	0.961615	3.5357		1.62166	2.57197	7.60797	3.62562	NA	7.97628
89	ENSACAG00000002200.3	X	TRINITY_DN51681_c6_g1_		2.58346	1.10482	NA	3773.58	1.66914	3.63331		2.36298	10.557	334.397	1.84964	1.2509	8.23667
90	ENSACAG00000001176.3	X	TRINITY_DN64411_c1_g1_		13.8503	13.7974	8.31974	4.0838	6.92382	10.8566		21.3215	8.70448	6.75486	11.1026	6.16805	8.27187
91	ENSACAG00000015296.3	X	TRINITY_DN57115_c2_g1_		6.11312	11.5969	14.2853	17.4326	7.23641	21.639		7.0449	8.63973	4.70724	9.4113	6.78882	8.33047
92	ENSACAG00000001056.3	X	TRINITY_DN61170_c1_g1_		25.8083	17.9956	13.7783	14.7443	10.0728	19.03		32.8672	9.72712	11.3503	12.7628	8.37836	8.3635
93	ENSACAG00000004260.3	X	TRINITY_DN61106_c2_g6_		29.8064	12.1351	3.9934	3.05246	2.25026	27.5041		29.2115	2.94256	2.89815	3.6376	2.7345	8.45878
94	ENSACAG00000010115.3	X	TRINITY_DN58158_c0_g3_		NA	4.50595	NA	NA	NA	11.9879		NA	2.04539	NA	4.72742	NA	8.55747
95	ENSACAG00000010104.2	X	TRINITY_DN53355_c10_g2_		NA	32.1939	2.31807	NA	1.65464	NA		NA	73.9928	6.90542	35.5038	8.50651	8.60477
96	ENSACAG00000007367.2	X	TRINITY_DN56442_c2_g4_		6.12415	7.76732	5.09475	4.1273	6.15379	12.0853		7.34983	8.93708	5.85055	6.50579	18.0791	8.61793
97	ENSACAG00000024053.1	X	TRINITY_DN64529_c1_g2_		NA	5.55932	NA	2.76449	4.61735	31.0894		NA	1.56076	1.848	7.30533	3.64064	8.87798
98	ENSACAG00000003186.3	X	TRINITY_DN62424_c0_g1_		5.11294	3.41964	7.79507	4.73278	6.70042	9.19353		3.92283	5.18791	4.58872	4.5689	20.8759	9.04299
99	ENSACAG00000002678.2	X	TRINITY_DN63737_c3_g1_		1.75389	NA	7.39964	0.942614	114.499	NA		3.26817	5.11956	11.4904	NA	167.786	9.09647
100	ENSACAG00000003325.3	X	TRINITY_DN54248_c0_g2_		9.45843	12.6542	23.2671	4.19316	7.67546	109.824		9.3507	32.2393	22.7114	9.16472	15.1345	9.35424
101	ENSACAG00000014729.3	X	TRINITY_DN54944_c3_g1_		NA	4.75932	44.5908	3.11563	16.9328	63.28		1.22768	6.42058	11.3293	4.88883	49.8885	9.39454
102	ENSACAG00000002608.3	X	TRINITY_DN56114_c2_g1_		5.72727	6.01509	4.75952	13.8355	2.69674	23.1946		12.0427	4.15418	3.98833	4.71778	2.74866	9.47259
103	ENSACAG00000001551.2	X	TRINITY_DN56589_c2_g2_		3.59236	14.5856	12.8052	5.35137	9.46032	10.086		1.78662	7.43166	3.90819	9.54212	10.6381	9.7276
104	ENSACAG00000001871.2	X	TRINITY_DN64975_c0_g2_		10.194	6.98559	3.56345	1.13664	2.00949	2.2102		10.8382	3.31263	4.80016	3.05559	1.71414	9.78851
105	ENSACAG00000002798.3	X	TRINITY_DN53663_c1_g4_		2.28006	NA	NA	5.03394	1.23289	NA		NA	8.9128	3.30953	NA	NA	10.2259
106	ENSACAG00000015676.3	X	TRINITY_DN65674_c11_g1_		1.47902	4.38459	2.29564	1.07908	NA	5.02426		1.17708	3.04705	1.92505	2.75835	1.47882	10.4052
107	ENSACAG00000008031.2	X	TRINITY_DN63345_c1_g1_		60.1567	11.9228	9.7453	1.50132	2.35336	13.8972		58.0621	6.50307	2.4693	2.50657	2.6397	10.8541
108	ENSACAG00000015762.3	X	TRINITY_DN65675_c0_g1_		3.64696	2.11991	1.75462	NA	NA	7.26205		4.96214	1.27884	NA	NA	NA	10.9012
109	ENSACAG00000009296.3	X	TRINITY_DN54002_c2_g3_		11.6281	18.0339	10.5373	16.805	5.82407	9.80319		14.5152	13.1924	8.94533	12.4228	14.5371	10.9581
110	ENSACAG00000001224.3	X	TRINITY_DN64313_c3_g1_		13.066	3.77982	4.1972	1.0476	5.48301	4.57933		12.656	5.11636	4.3012	6.15426	4.98023	11.0527
111	ENSACAG00000015687.2	X	TRINITY_DN55551_c3_g4_		12.1335	3.42118	3.17333	4.69258	7.34851	3.12834		8.00645	3.99607	1.50614	1.64696	6.19163	11.1091
112	ENSACAG00000001053.3	X	TRINITY_DN64348_c2_g4_		9.04618	11.7461	16.2664	42.3873	13.1535	54.6693		7.55309	10.6525	8.5006	14.2309	13.4518	11.2332
113	ENSACAG00000008788.1	X	TRINITY_DN55927_c3_g2_		12.9794	21.9646	27.9226	9.45494	34.6224	4.83725		12.8924	18.3432	25.7513	21.8593	49.5874	11.2888
114	ENSACAG00000003264.3	X	TRINITY_DN56951_c9_g1_		13.0125	23.3625	8.89537	8.92891	1.78319	6.63082		15.8771	9.31283	5.78395	11.3371	2.52457	11.3795
115	ENSACAG00000009723.3	X	TRINITY_DN65521_c1_g1_		12.6083	9.81191	22.6891	22.0132	17.051	60.5185		16.2348	19.5218	9.40674	10.3057	20.6685	11.4283
116	ENSACAG00000016492.2	X	TRINITY_DN62742_c2_g2_		12.5341	8.9473	7.36139	11.2206	5.66851	38.0481		15.0971	5.43543	3.85287	4.02606	7.14782	11.6955
117	ENSACAG00000003819.3	X	TRINITY_DN65276_c1_g1_		9.84155	6.68855	6.90991	10.2738	9.60679	25.0164		17.1004	4.76587	3.61556	5.64432	7.24419	11.9586
118	ENSACAG00000014093.3	X	TRINITY_DN63176_c1_g1_		3.00847	11.6721	3.92241	NA	NA	4.54046		2.08537	2.4377	3.67572	6.15121	NA	12.2545
119	ENSACAG00000000992.2	X	TRINITY_DN55446_c0_g2_		36.1164	13.9562	11.1139	26.1978	12.674	16.3525		28.3476	18.6875	17.549	20.2528	16.4275	12.4158
120	ENSACAG00000028922.1	X	TRINITY_DN65572_c0_g1_		5.63795	2.46697	0.969948	NA	6.04194	2.09666		4.96509	1.69712	1.00618	2.58287	1.5529	12.4386
121	ENSACAG00000007828.2	X	TRINITY_DN65006_c4_g1_		8.80985	23.3202	14.5603	8.31962	8.00965	1.737		14.2116	12.7351	12.0913	16.448	5.35432	12.5619
122	ENSACAG00000002877.3	X	TRINITY_DN56173_c3_g2_		7.29252	17.8939	4.02579	3.89904	5.36615	12.9187		6.88569	10.2719	6.57395	14.878	9.78099	12.5819
123	ENSACAG00000002944.3	X	TRINITY_DN65093_c0_g1_		5.67796	7.76192	3.40558	2.12165	NA	1.80456		9.14739	1.85955	2.41771	3.29242	1.23587	13.4382
124	ENSACAG00000002419.3	X	TRINITY_DN62913_c3_g2_		21.8142	16.8257	24.1325	33.7261	8.49133	12.3554		23.1078	9.35553	5.93772	2.50352	2.33872	13.5896
125	ENSACAG00000015223.3	X	TRINITY_DN65146_c2_g1_		4.68158	7.49384	9.71563	22.9472	7.79144	19.0182		6.00545	9.36223	12.6518	8.40069	12.6016	13.5936
126	ENSACAG00000007479.3	X	TRINITY_DN57160_c4_g3_		4.69917	5.15302	12.6953	10.3424	10.5473	72.1484		8.94176	11.4801	7.23487	7.0328	39.7989	13.6201
127	ENSACAG00000014525.3	X	TRINITY_DN60421_c0_g3_		1.54701	17.3545	NA	NA	0.975125	14.1767		1.94625	11.2967	NA	8.38847	29.8857	13.9504
128	ENSACAG00000009415.2	X	TRINITY_DN63686_c1_g4_		39.9679	32.3429	28.1197	15.3336	8.00483	61.5573		50.4863	12.9457	12.8754	10.6363	8.64316	13.9915
129	ENSACAG00000006425.3	X	TRINITY_DN62266_c6_g2_		747.393	1.39942	9.99586	6.33223	16.2156	43.084		651.131	16.5939	68.362	2.26434	52.3071	14.0276
130	ENSACAG00000009521.3	X	TRINITY_DN51917_c2_g3_		4.31774	10.2083	1.48796	NA	45.2574	NA		2.28557	4.38796	2.51752	14.805	19.1497	14.0845
131	ENSACAG00000016062.3	X	TRINITY_DN63568_c0_g2_		9.3441	10.0284	7.40787	15.167	7.37586	8.29568		11.0491	4.17202	3.2151	6.94244	2.93412	14.3485
132	ENSACAG00000016449.2	X	TRINITY_DN60495_c0_g1_		3.9464	5.11022	3.17391	2.15967	NA	3.01547		9.50333	1.8598	3.3711	2.19316	1.7139	14.5234
133	ENSACAG00000015788.3	X	TRINITY_DN62728_c0_g1_		2.58687	16.2321	6.36108	2.12618	21.6785	4.05479		2.82677	4.69838	2.78343	15.5173	12.3244	14.6786
134	ENSACAG00000001397.2	X	TRINITY_DN56958_c8_g1_		3.80222	9.90117	3.6728	NA	NA	9.96553		5.95629	1.27194	NA	2.6767	NA	14.7087
135	ENSACAG00000028258.1	X	TRINITY_DN57637_c2_g1_		3.24369	NA	NA	4.98446	23.5353	NA		1.49096	21.6655	1.84379	NA	NA	14.9536
136	ENSACAG00000002934.3	X	TRINITY_DN64020_c2_g1_		116.982	28.0728	22.2611	24.0713	5.56097	39.1788		97.7319	8.06084	14.6832	9.52617	6.10143	15.1102
137	ENSACAG00000002995.2	X	TRINITY_DN64020_c2_g1_		116.982	28.0728	22.2611	24.0713	5.56097	39.1788		97.7319	8.06084	14.6832	9.52617	6.10143	15.1102
138	ENSACAG00000001402.3	X	TRINITY_DN64047_c0_g1_		18.4487	23.4332	3.55731	3.0959	2.60499	21.3202		22.6296	3.8131	2.2465	7.97618	0.918547	15.1335
139	ENSACAG00000001722.3	X	TRINITY_DN57895_c0_g2_		8.8513	7.3496	2.82571	5.78395	5.35241	14.1423		6.18012	7.98655	10.2612	14.1005	10.8287	15.3802
140	ENSACAG00000004452.2	X	TRINITY_DN48224_c0_g1_		NA	NA	NA	2.31841	2.03185	NA		NA	3.73355	NA	1.0587	1.09134	15.8142
141	ENSACAG00000002865.2	X	TRINITY_DN55018_c2_g3_		20.6612	12.211	30.0843	58.531	39.3174	28.4851		21.8864	38.2662	26.1505	13.4191	52.8509	16.2263
142	ENSACAG00000026712.1	X	TRINITY_DN61400_c0_g1_		3.21879	NA	NA	6.7873	2.00244	NA		3.46574	7.92449	2.96898	NA	2.23709	16.2799
143	ENSACAG00000016106.3	X	TRINITY_DN55977_c6_g2_		11.4193	69.4367	413.161	15.6532	11.4367	24.218		7.97781	7.38206	234.368	31.9121	12.5336	16.3151
144	ENSACAG00000003297.2	X	TRINITY_DN55918_c2_g2_		51.3848	11.5006	23.2031	28.5805	10.9825	33.8047		47.2043	14.024	11.0216	8.80278	15.3435	17.1492
145	ENSACAG00000029178.1	X	TRINITY_DN57637_c2_g5_		2.66245	NA	NA	NA	NA	NA		2.1001	9.91625	1.39163	NA	4.45765	17.2289
146	ENSACAG00000007220.3	X	TRINITY_DN64355_c4_g3_		37.9816	24.7398	23.0117	9.21517	21.7662	5.8411		22.5458	23.5625	13.0595	27.6337	16.811	17.6424
147	ENSACAG00000010305.3	X	TRINITY_DN50743_c0_g2_		1.07051	2.04982	1.78598	NA	0.962799	24.0209		NA	2.35891	2.08464	1.57578	NA	17.8588
148	ENSACAG00000003403.3	X	TRINITY_DN56396_c0_g2_		17.9596	6.61354	15.0288	10.2032	11.6512	11.9116		17.6939	11.237	8.52982	5.17809	9.12292	18.6871
149	ENSACAG00000004703.3	X	TRINITY_DN58334_c1_g1_		16.8257	11.6167	35.504	12.8423	23.6691	49.0575		26.5225	18.9711	9.45733	9.82375	19.5465	19.0886
150	ENSACAG00000011483.2	X	TRINITY_DN56535_c0_g2_		0.956428	10.8941	NA	NA	NA	18.6199		0.91289	3.05977	0.977801	5.52958	1.33531	19.6503
151	ENSACAG00000000754.3	X	TRINITY_DN56882_c1_g2_		8.09989	19.6102	6.16566	6.52169	8.52532	24.7028		6.26807	44.6155	20.8361	40.694	32.1748	21.7245
152	ENSACAG00000016473.2	X	TRINITY_DN51507_c8_g1_		57.9428	14.0275	64.7108	7.62565	1.37964	59.9472		23.9442	48.1111	65.2295	4.46058	3.08352	21.8377
153	ENSACAG00000002868.2	X	TRINITY_DN54690_c10_g3_		22.2702	37.1098	67.8172	40.5989	53.4549	1.58903		21.9745	61.023	55.4016	45.3609	45.2814	22.3009
154	ENSACAG00000000937.2	X	TRINITY_DN65381_c1_g1_		44.2157	17.9588	13.7706	1.1701	2.50189	31.2972		15.7827	8.17269	12.949	8.5834	9.15162	22.4498
155	ENSACAG00000028861.1	X	TRINITY_DN63173_c0_g5_		NA	NA	NA	NA	NA	NA		NA	5.4399	2.6623	NA	2.2673	22.5675
156	ENSACAG00000007994.3	X	TRINITY_DN65239_c3_g1_		17.67	8.68203	13.2257	45.6342	9.93154	10.2139		19.1265	9.22172	6.73786	6.5851	5.54071	23.5154
157	ENSACAG00000009127.3	X	TRINITY_DN62889_c2_g2_		14.1426	63.244	10.8197	14.2744	2.69713	9.94953		15.9768	7.02151	5.27803	13.0952	1.78715	24.1841
158	ENSACAG00000027177.1	X	TRINITY_DN53810_c0_g1_		115.12	28.6086	20.1864	36.5081	7.03492	34.7923		110.562	12.1938	13.4251	15.5939	29.7291	24.3662
159	ENSACAG00000002556.3	X	TRINITY_DN63984_c0_g1_		132.782	23.6599	18.8665	4.67029	455.846	43.7237		94.469	54.5121	26.9602	11.9223	245.25	24.3946
160	ENSACAG00000015099.3	X	TRINITY_DN52214_c0_g3_		NA	1.21858	NA	NA	NA	NA		NA	3.99529	1.51334	1.60791	NA	25.4587
161	ENSACAG00000000756.2	X	TRINITY_DN56191_c0_g1_		4.85245	NA	NA	1.06474	NA	10.6722		NA	NA	NA	NA	NA	26.5561
162	ENSACAG00000002006.2	X	TRINITY_DN60406_c0_g1_		4.81734	22.5955	5.77444	7.14956	5.09915	29.9556		7.95353	39.1205	10.5336	27.9374	24.4364	27.8206
163	ENSACAG00000001908.2	X	TRINITY_DN61222_c0_g2_		1.12798	NA	NA	NA	NA	NA		NA	NA	NA	NA	NA	28.1272
164	ENSACAG00000015441.3	X	TRINITY_DN64473_c0_g1_		27.9208	9.04773	8.37743	10.0562	13.5899	17.2338		38.201	11.7108	12.3192	9.82221	9.36352	28.8245
165	ENSACAG00000009503.3	X	TRINITY_DN52793_c0_g3_		31.6058	124.653	117.845	55.2893	27.6148	61.3721		20.5188	30.7524	30.6856	104.987	26.9784	30.1588
166	ENSACAG00000001096.3	X	TRINITY_DN57993_c1_g1_		31.8108	34.3091	16.6304	4.94857	16.9424	31.0788		28.5473	12.2217	20.8265	26.0328	15.8779	30.3237
167	ENSACAG00000009717.2	X	TRINITY_DN59526_c1_g2_		NA	12.6351	NA	NA	NA	6.3658		NA	0.923246	NA	8.72531	NA	34.5023
168	ENSACAG00000005004.2	X	TRINITY_DN57277_c2_g1_		NA	1.29968	2.64936	NA	1.95154	NA		NA	1.94239	1.29163	4.10088	5.48859	34.5842
169	ENSACAG00000001914.3	X	TRINITY_DN58407_c0_g2_		6.64738	19.2217	31.9341	20.7166	10.3331	7.17371		9.58603	7.38571	19.2976	10.6266	8.82919	35.8218
170	ENSACAG00000016614.2	X	TRINITY_DN63700_c5_g1_		7.1039	12.2576	2.34444	3.43975	2.27602	18.1679		4.85984	5.24038	1.74012	7.29926	4.5208	36.5393
171	ENSACAG00000007966.2	X	TRINITY_DN57618_c2_g1_		24.2153	16.1929	8.66	8.41787	11.9628	20.1549		23.4607	33.7591	55.0563	24.3034	31.2536	36.5775
172	ENSACAG00000003619.2	X	TRINITY_DN59379_c1_g1_		NA	4.49082	0.894189	0.888714	NA	6.66994		NA	NA	NA	1.30974	NA	36.6545
173	ENSACAG00000007882.2	X	TRINITY_DN64349_c0_g2_		44.1822	16.1929	14.0249	19.2617	66.3428	30.3426		45.5945	16.9747	27.509	23.0276	31.4728	36.7369
174	ENSACAG00000015382.3	X	TRINITY_DN55967_c4_g2_		71.9689	32.8727	33.0946	62.2116	110.081	39.6614		65.4789	107.53	47.731	42.3476	90.4853	38.3594
175	ENSACAG00000016218.3	X	TRINITY_DN56211_c3_g1_		4.10692	3.0002	5.56736	1.22304	1.71793	2.43715		3.25756	3.49785	1.66089	2.65101	1.16937	39.2017
176	ENSACAG00000009298.2	X	TRINITY_DN55717_c0_g2_		74.7534	29.6898	38.1813	9.96024	11.133	25.8904		84.5592	24.2057	17.7578	18.0981	12.538	42.3316
177	ENSACAG00000001761.3	X	TRINITY_DN65402_c0_g2_		18.1114	38.8763	7.96218	3.47249	7.3148	11.3102		22.0622	13.4201	8.80287	24.9624	10.0278	43.3167
178	ENSACAG00000003140.2	X	TRINITY_DN64025_c6_g1_		18.5966	16.6853	3.50901	4.9317	5.64994	9.74239		13.8441	10.8408	5.64679	9.35374	4.8981	44.6262
179	ENSACAG00000011345.2	X	TRINITY_DN62419_c0_g1_		20.2105	20.9226	21.4968	50.1111	45.6946	38.5894		19.4352	18.9111	27.3844	27.4279	37.1319	45.421
180	ENSACAG00000015561.3	X	TRINITY_DN65410_c2_g1_		7.46882	4.90123	3.79252	4.13703	4.50588	2.3892		10.247	4.45762	3.1186	6.25442	2.23847	49.2836
181	ENSACAG00000015563.3	X	TRINITY_DN65410_c2_g1_		7.46882	4.90123	3.79252	4.13703	4.50588	2.3892		10.247	4.45762	3.1186	6.25442	2.23847	49.2836
182	ENSACAG00000009009.2	X	TRINITY_DN54705_c0_g1_		15.6427	13.9372	23.5989	30.3512	10.7997	125.814		22.3153	13.9774	10.8607	15.4405	11.8657	49.5398
183	ENSACAG00000002800.3	X	TRINITY_DN63173_c0_g4_		8.78821	NA	NA	3.40111	1.78708	NA		2.82733	28.0069	4.79214	NA	NA	53.5979
184	ENSACAG00000008829.2	X	TRINITY_DN62872_c2_g1_		26.4838	10.5684	21.5729	12.2614	33.9525	23.365		24.4904	11.075	13.164	7.41078	12.0561	55.5846
185	ENSACAG00000011573.2	X	TRINITY_DN63964_c1_g2_		8.72141	4.17474	5.73918	11.234	20.0877	7.65355		9.12635	7.64018	7.79986	3.27886	7.17546	55.7054
186	ENSACAG00000024102.1	X	TRINITY_DN63173_c0_g2_		2.75169	NA	NA	NA	NA	NA		1.26012	99.8662	5.6959	NA	4.30479	56.0165
187	ENSACAG00000026390.1	X	TRINITY_DN63173_c0_g2_		2.75169	NA	NA	NA	NA	NA		1.26012	99.8662	5.6959	NA	4.30479	56.0165
188	ENSACAG00000001652.3	X	TRINITY_DN52447_c0_g1_		44.8933	25.8813	22.941	16.4883	30.7873	13.4474		63.3202	23.7815	24.5669	23.0148	16.8537	65.596
189	ENSACAG00000016697.1	X	TRINITY_DN58201_c5_g1_		8.38586	213.528	50.4774	54.3821	5.3116	6.76258		4.68055	48.0865	18.3905	85.0018	25.6037	67.4851
190	ENSACAG00000002065.3	X	TRINITY_DN56426_c1_g2_		19.5599	41.0322	11.0078	26.8963	18.8517	31.9563		16.2018	51.3747	53.294	68.0489	32.1839	68.7619
191	ENSACAG00000009795.3	X	TRINITY_DN65728_c2_g1_		63.1572	10.36	6.09832	27.638	2.7932	3.80566		77.1938	2.91011	6.56789	1.2522	0.876731	73.5216
192	ENSACAG00000009091.3	X	TRINITY_DN60694_c2_g3_		112.103	27.8833	123.699	18.7152	98.8991	53.0904		105.739	65.0122	128.448	39.7728	623.328	76.588
193	ENSACAG00000001957.2	X	TRINITY_DN58312_c9_g1_		NA	0.889696	NA	1.79979	1.03324	1.04733		1.00871	16.9693	1.41066	2.60621	NA	78.4811
194	ENSACAG00000016012.3	X	TRINITY_DN54479_c1_g1_		24.6684	59.0985	49.8798	69.5444	60.6661	129.527		23.5575	60.9725	48.8835	80.7809	88.4295	83.6164
195	ENSACAG00000000892.3	X	TRINITY_DN56029_c1_g1_		13.5376	20.0669	14.3279	22.5159	13.9698	50.1547		6.68154	27.1683	8.1551	22.9018	26.7433	83.7646
196	ENSACAG00000028714.1	X	TRINITY_DN53663_c1_g1_		4.52954	NA	NA	2.18004	5.72192	NA		1.10139	33.3479	6.04911	NA	3.64069	93.2642
197	ENSACAG00000029428.1	X	TRINITY_DN53663_c1_g1_		4.52954	NA	NA	2.18004	5.72192	NA		1.10139	33.3479	6.04911	NA	3.64069	93.2642
198	ENSACAG00000002859.2	X	TRINITY_DN55057_c7_g2_		106.335	286.364	102.019	12.4103	132.509	148.197		67.5922	144.906	67.767	288.625	120.421	95.4664
199	ENSACAG00000016016.3	X	TRINITY_DN53744_c2_g1_		33.882	41.7382	28.2416	32.2418	35.3686	52.4957		27.3929	54.2491	39.0024	54.438	68.0017	103.214
200	ENSACAG00000016040.3	X	TRINITY_DN53744_c2_g1_		33.882	41.7382	28.2416	32.2418	35.3686	52.4957		27.3929	54.2491	39.0024	54.438	68.0017	103.214
201	ENSACAG00000015093.2	X	TRINITY_DN54183_c7_g2_		NA	42.382	12.3883	26.1956	2.76141	32.5343		NA	11.6722	4.34012	33.332	1.25776	112.299
202	ENSACAG00000001685.2	X	TRINITY_DN54794_c1_g1_		5.49623	22.1347	5.27893	5.83412	25.7211	30.3959		5.87999	50.7472	12.0911	30.2933	35.6908	123.35
203	ENSACAG00000025554.1	X	TRINITY_DN50521_c0_g1_		NA	NA	NA	NA	NA	NA		NA	1.07218	NA	NA	NA	150.283
204	ENSACAG00000001172.2	X	TRINITY_DN57024_c3_g1_		48.5447	224.837	177.992	73.4755	75.8644	57.2484		52.034	63.8036	78.0008	125.611	55.9241	160.843
205	ENSACAG00000006674.2	X	TRINITY_DN65593_c5_g2_		3769.06	10.9748	130.25	147.23	33.0582	17.5509		2437.59	306.843	834.121	61.8423	278.872	187.298
206	ENSACAG00000004971.3	X	TRINITY_DN45597_c0_g1_		NA	1.32697	NA	NA	NA	NA		NA	1.03659	NA	2.09152	NA	227.752
207	ENSACAG00000011214.3	X	TRINITY_DN54875_c0_g1_		NA	1.69337	2.27139	2.71951	3864.38	65.2883		NA	5.59982	14.3856	NA	2999.25	230.516
208	ENSACAG00000009785.1	X	TRINITY_DN50350_c0_g1_		NA	NA	NA	NA	NA	2.65964		NA	2.28849	NA	NA	NA	298.319
209	ENSACAG00000026036.1	X	TRINITY_DN53663_c1_g2_		2.73246	NA	NA	7.20514	2.62436	NA		0.891756	82.0058	9.63327	NA	1.7452	308.861
210	ENSACAG00000001045.2	X	TRINITY_DN56195_c4_g3_		11.5304	6.19487	3.37346	10.6374	7.44026	7.72222		7.92121	9.93858	4.72101	6.68982	15.3049	319.251
211	ENSACAG00000022431.1	X	TRINITY_DN57637_c2_g3_		33.7102	NA	5.60564	32.1113	15.2278	3.34505		19.557	113.211	38.5994	NA	29.2654	421.962
212	ENSACAG00000022774.2	X	TRINITY_DN57637_c2_g3_		33.7102	NA	5.60564	32.1113	15.2278	3.34505		19.557	113.211	38.5994	NA	29.2654	421.962
213	ENSACAG00000003157.2	X	TRINITY_DN63353_c4_g1_		13.9864	17.7591	6.35967	5.0515	6.48557	44.047		20.0858	26.4523	8.67238	16.6288	26.7519	566.916
214	ENSACAG00000007175.3	X	TRINITY_DN59443_c3_g1_		59.7969	106.612	174.872	203.649	73.9898	151.4		49.7296	134.664	160.068	155.114	164.375	632.943
215	ENSACAG00000003060.3	X	TRINITY_DN57845_c9_g2_		528.601	205.746	730.425	455.212	617.224	202.038		472.674	1124.19	497.111	316.431	1284.52	680.134
216	ENSACAG00000002915.2	X	TRINITY_DN54009_c1_g3_		27.9599	45.8246	209.26	8.29195	59.635	69.933		20.9768	74.9703	60.6817	76.464	65.4147	1124.75
217	ENSACAG00000003756.2	X	TRINITY_DN56138_c1_g3_		1179.02	413.296	2532.77	1477.96	732.163	495.529		1171.34	1516.84	1513.86	457.696	1191.35	1676.52
218	ENSACAG00000025324.2	X	TRINITY_DN51730_c0_g4_		564.401	218.298	514.474	394.808	800.448	299.464		356.82	468.068	337.299	370.657	324.053	7317.41
[truncated: 39 more columns]
